# Supplementary material for: Methyl 2-(5-iodo-7-methyl-3-methyl­sulfinyl-1-benzofuran-2-yl)acetate
Source: Acta Crystallogr Sect E Struct Rep Online. 2009 May 14;65(Pt 6):o1240. doi: 10.1107/S1600536809016298 (PMC2969819; doi:10.1107/S1600536809016298)
Supplement: Supplementary file 1 [file e-65-o1240-sup1.cif]

##############################################################################
###                                                                        ###
###        Electronic paper (Acta Crystallographica Section E)             ###
###                                                                        ###
##############################################################################
#                                                                            #
# This CIF contains the data in a paper accepted for publication in Acta     #
# Crystallographica Section E. It conforms to the requirements of Notes      #
# for Authors for Section E, and has been peer reviewed under the auspices   #
# of the IUCr Commission on Journals.                                        #
#                                                                            #
# Full details of the Crystallographic Information File format               #
# are given in the paper "The Crystallographic Information File (CIF):       #
# a New Standard Archive File for Crystallography" by S. R. Hall, F. H.      #
# Allen and I. D. Brown [Acta Cryst. (1991), A47, 655-685].                  #
#                                                                            #
# The current version of the core CIF dictionary is obtainable from          #
# ftp://ftp.iucr.org/pub/cif_core.dic. The current version number is 2.4.    #
#                                                                            #
# Software is freely available for graphical display of the structure(s) in  #
# this CIF.  For information consult the CIF home page http://www.iucr.org/  #
# cif/home.html                                                              #
#                                                                            #
# This file may be used for bona fide research purposes within the           #
# scientific community so long as proper attribution is given to the journal # 
# article from which it was obtained.                                        #
#                                                                            #
##############################################################################
                                             
data_global
_audit_creation_method     'form.cif (version 2.0)'
_journal_data_validation_number     ?
_journal_date_recd_electronic     2009-03-05
_journal_date_accepted     2009-04-30
_journal_name_full     'Acta Crystallographica, Section E'
_journal_year     2009
_journal_volume     65
_journal_issue      6
_journal_page_first     o1240
_journal_page_last     o1240
_journal_paper_category     QO
_journal_coeditor_code     GW2062
_publ_contact_author_name     'Prof. Uk Lee'
_publ_contact_author_address
;
Department of Chemistry
Pukyong National University
599-1 Daeyeon 3-dong Nam-gu,
Busan 608-737, Republic of Korea
;
_publ_contact_author_email     'uklee@pknu.ac.kr'
_publ_contact_author_fax     '+82-51-629-5583'
_publ_contact_author_phone     '+82-51-629-5596'
_publ_section_title
;
Methyl 2-(5-iodo-7-methyl-3-methylsulfinyl-1-benzofuran-2-yl)acetate
;
loop_
    _publ_author_name
    _publ_author_address
    'Choi, Hong Dae'
;
Department of Chemistry,
Dongeui University, San 24 Kaya-dong Busanjin-gu,
Busan 614-714, Republic of Korea
;
    'Seo, Pil Ja'
;
Department of Chemistry,
Dongeui University, San 24 Kaya-dong Busanjin-gu,
Busan 614-714, Republic of Korea
;
    'Son, Byeng Wha'
;
Department of Chemistry
Pukyong National University
599-1 Daeyeon 3-dong Nam-gu,
Busan 608-737, Republic of Korea
;
    'Lee, Uk'
;
Department of Chemistry
Pukyong National University
599-1 Daeyeon 3-dong Nam-gu,
Busan 608-737, Republic of Korea
;
data_I
_chemical_name_systematic
;
Methyl 2-(5-iodo-7-methyl-3-methylsulfinyl-1-benzofuran-2-yl)acetate
;
_chemical_name_common     ?
_chemical_formula_moiety     'C13 H13 I O4 S'
_chemical_formula_sum     'C13 H13 I O4 S'
_chemical_formula_iupac     'C13 H13 I O4 S'
_chemical_formula_weight     392.19
_chemical_melting_point     ?
_symmetry_cell_setting     triclinic
_symmetry_space_group_name_H-M     'P -1'
_symmetry_space_group_name_Hall     '-p 1'
loop_
    _symmetry_equiv_pos_as_xyz
    'x, y, z'
    '-x, -y, -z'
_cell_length_a     7.5424(4)
_cell_length_b     11.2177(6)
_cell_length_c     17.8450(10)
_cell_angle_alpha     77.7010(10)
_cell_angle_beta     88.0740(10)
_cell_angle_gamma     88.2290(10)
_cell_volume     1473.92(14)
_cell_formula_units_Z     4
_cell_measurement_reflns_used     6307
_cell_measurement_theta_min     2.34
_cell_measurement_theta_max     28.23
_cell_measurement_temperature     293(2)
_exptl_crystal_description     'block'
_exptl_crystal_colour     'colorless'
_exptl_crystal_size_max     0.30
_exptl_crystal_size_mid     0.20
_exptl_crystal_size_min     0.10
_exptl_crystal_density_diffrn     1.767
_exptl_crystal_density_meas     ?
_exptl_crystal_density_method     'not measured'
_exptl_crystal_F_000     768
_exptl_absorpt_coefficient_mu     2.320
_exptl_absorpt_correction_type     'multi-scan'
_exptl_absorpt_process_details     '(SADABS; Sheldrick, 1999)'
_exptl_absorpt_correction_T_min     0.574
_exptl_absorpt_correction_T_max     0.790
_exptl_special_details
;
;
_diffrn_ambient_temperature     293(2)
_diffrn_radiation_type     MoK\a
_diffrn_radiation_wavelength     0.71073
_diffrn_radiation_source     'fine-focus sealed tube'
_diffrn_radiation_monochromator     graphite
_diffrn_measurement_device_type     'Bruker SMART CCD'
_diffrn_measurement_method     '\f and \w'
_diffrn_detector_area_resol_mean     10.0
_diffrn_reflns_number     12617
_diffrn_reflns_av_R_equivalents     0.0267
_diffrn_reflns_av_sigmaI/netI     0.0421
_diffrn_reflns_theta_min     1.86
_diffrn_reflns_theta_max     27.00
_diffrn_reflns_theta_full     27.00
_diffrn_measured_fraction_theta_max     0.970
_diffrn_measured_fraction_theta_full     0.970
_diffrn_reflns_limit_h_min     -9
_diffrn_reflns_limit_h_max     9
_diffrn_reflns_limit_k_min     -14
_diffrn_reflns_limit_k_max     14
_diffrn_reflns_limit_l_min     -22
_diffrn_reflns_limit_l_max     22
_diffrn_standards_number     .
_diffrn_standards_interval_count     .
_diffrn_standards_interval_time     .
_diffrn_standards_decay_%     .
_refine_special_details
;
Refinement of <i>F</i>^2^ against ALL reflections. The weighted <i>R</i>-factor
<i>wR</i> and goodness of fit <i>S</i> are based on <i>F</i>^2^, conventional
<i>R</i>-factors <i>R</i> are based on <i>F</i>, with <i>F</i> set to zero for
negative <i>F</i>^2^. The threshold expression of <i>F</i>^2^ >
\s(<i>F</i>^2^) is used only for calculating <i>R</i>-factors(gt) <i>etc</i>.
and is not relevant to the choice of reflections for refinement.
<i>R</i>-factors based on <i>F</i>^2^ are statistically about twice as large
as those based on <i>F</i>, and <i>R</i>- factors based on ALL data will be
even larger.
;
_reflns_number_total     6248
_reflns_number_gt     5328
_reflns_threshold_expression     I>2\s(I)
_refine_ls_structure_factor_coef     Fsqd
_refine_ls_matrix_type     full
_refine_ls_R_factor_all     0.0620
_refine_ls_R_factor_gt     0.0498
_refine_ls_wR_factor_gt     0.0850
_refine_ls_wR_factor_ref     0.0884
_refine_ls_goodness_of_fit_ref     1.176
_refine_ls_restrained_S_all     1.176
_refine_ls_number_reflns     6248
_refine_ls_number_parameters     349
_refine_ls_number_restraints     0
_refine_ls_hydrogen_treatment     constr
_refine_ls_weighting_scheme     calc
_refine_ls_weighting_details
         'calc w=1/[\s^2^(Fo^2^)+(0.0184P)^2^+4.3135P] where P=(Fo^2^+2Fc^2^)/3'
_atom_sites_solution_hydrogens     difmap
_atom_sites_solution_primary     direct
_atom_sites_solution_secondary     difmap
_refine_ls_shift/su_max     ?
_refine_ls_shift/su_max_lt     0.001
_refine_ls_shift/su_mean     0.000
_refine_diff_density_max     1.145
_refine_diff_density_min     -1.462
_refine_ls_extinction_method     none
_refine_ls_extinction_coef     ?
loop_
    _atom_type_symbol
    _atom_type_description
    _atom_type_scat_dispersion_real
    _atom_type_scat_dispersion_imag
    _atom_type_scat_source
    'C' 'C' 0.0033 0.0016
                         'International Tables Vol C Tables 4.2.6.8 and 6.1.1.4'
    'H' 'H' 0.0000 0.0000
                         'International Tables Vol C Tables 4.2.6.8 and 6.1.1.4'
    'O' 'O' 0.0106 0.0060
                         'International Tables Vol C Tables 4.2.6.8 and 6.1.1.4'
    'S' 'S' 0.1246 0.1234
                         'International Tables Vol C Tables 4.2.6.8 and 6.1.1.4'
    'I' 'I' -0.4742 1.8119
                         'International Tables Vol C Tables 4.2.6.8 and 6.1.1.4'
_computing_data_collection     'SMART (Bruker, 2001)'
_computing_cell_refinement     'SAINT (Bruker, 2001)'
_computing_data_reduction     'SAINT (Bruker, 2001)'
_computing_structure_solution     'SHELXS97 (Sheldrick, 2008)'
_computing_structure_refinement     'SHELXL97 (Sheldrick, 2008)'
_computing_molecular_graphics
                      'ORTEP-3 (Farrugia, 1997) and DIAMOND (Brandenburg, 1998)'
_computing_publication_material     'SHELXL97 (Sheldrick, 2008)'
loop_
    _atom_site_type_symbol
    _atom_site_label
    _atom_site_fract_x
    _atom_site_fract_y
    _atom_site_fract_z
    _atom_site_U_iso_or_equiv
    _atom_site_adp_type
    _atom_site_calc_flag
    _atom_site_refinement_flags
    _atom_site_occupancy
    _atom_site_disorder_assembly
    _atom_site_disorder_group
    I I1 0.66948(5) -0.00958(3) 0.780861(19) 0.03974(11) Uani d . 1 . .
    S S1 0.92033(15) 0.36686(11) 0.47095(7) 0.0253(3) Uani d . 1 . .
    O O1 0.7992(4) 0.0463(3) 0.43207(17) 0.0234(7) Uani d . 1 . .
    O O2 0.7940(4) 0.2574(3) 0.20886(18) 0.0285(8) Uani d . 1 . .
    O O3 0.6320(5) 0.3131(3) 0.30365(19) 0.0340(8) Uani d . 1 . .
    O O4 1.0056(5) 0.3653(3) 0.5448(2) 0.0343(8) Uani d . 1 . .
    C C1 0.8593(6) 0.2142(4) 0.4747(3) 0.0210(9) Uani d . 1 . .
    C C2 0.7987(6) 0.1252(4) 0.5400(3) 0.0193(9) Uani d . 1 . .
    C C3 0.7743(6) 0.1181(4) 0.6187(3) 0.0217(10) Uani d . 1 . .
    H H3 0.8012 0.1827 0.6411 0.026 Uiso calc R 1 . .
    C C4 0.7085(6) 0.0108(4) 0.6616(3) 0.0226(10) Uani d . 1 . .
    C C5 0.6671(6) -0.0880(4) 0.6299(3) 0.0249(10) Uani d . 1 . .
    H H5 0.6212 -0.1579 0.6614 0.030 Uiso calc R 1 . .
    C C6 0.6938(6) -0.0833(4) 0.5515(3) 0.0260(10) Uani d . 1 . .
    C C7 0.7615(5) 0.0234(4) 0.5097(2) 0.0192(9) Uani d . 1 . .
    C C8 0.8613(6) 0.1634(4) 0.4126(3) 0.0236(10) Uani d . 1 . .
    C C9 0.9133(6) 0.2074(5) 0.3309(3) 0.0304(12) Uani d . 1 . .
    H H9A 0.9629 0.1393 0.3109 0.037 Uiso calc R 1 . .
    H H9B 1.0056 0.2669 0.3274 0.037 Uiso calc R 1 . .
    C C10 0.7613(6) 0.2650(4) 0.2812(3) 0.0229(10) Uani d . 1 . .
    C C11 0.6621(7) 0.3127(5) 0.1547(3) 0.0333(12) Uani d . 1 . .
    H H11A 0.5579 0.2640 0.1625 0.050 Uiso calc R 1 . .
    H H11B 0.7086 0.3177 0.1034 0.050 Uiso calc R 1 . .
    H H11C 0.6319 0.3933 0.1621 0.050 Uiso calc R 1 . .
    C C12 0.6516(7) -0.1891(5) 0.5159(3) 0.0331(12) Uani d . 1 . .
    H H12A 0.5628 -0.1639 0.4781 0.050 Uiso calc R 1 . .
    H H12B 0.6079 -0.2550 0.5550 0.050 Uiso calc R 1 . .
    H H12C 0.7571 -0.2158 0.4920 0.050 Uiso calc R 1 . .
    C C13 0.7001(7) 0.4299(5) 0.4797(4) 0.0403(14) Uani d . 1 . .
    H H13A 0.6444 0.3883 0.5267 0.060 Uiso calc R 1 . .
    H H13B 0.6317 0.4198 0.4371 0.060 Uiso calc R 1 . .
    H H13C 0.7069 0.5151 0.4798 0.060 Uiso calc R 1 . .
    I I2 1.27204(4) 0.47039(3) 0.246411(19) 0.02932(10) Uani d . 1 . .
    S S2 0.68848(15) 0.62050(11) -0.02104(6) 0.0208(2) Uani d . 1 . .
    O O5 0.5483(4) 0.7323(3) 0.16778(17) 0.0228(7) Uani d . 1 . .
    O O6 0.2057(4) 0.9129(3) -0.0229(2) 0.0348(9) Uani d . 1 . .
    O O7 0.5006(4) 0.8964(3) -0.04426(19) 0.0307(8) Uani d . 1 . .
    O O8 0.7522(4) 0.4897(3) -0.01091(18) 0.0288(8) Uani d . 1 . .
    C C14 0.6717(6) 0.6561(4) 0.0710(2) 0.0192(9) Uani d . 1 . .
    C C15 0.7950(6) 0.6310(4) 0.1331(2) 0.0201(9) Uani d . 1 . .
    C C16 0.9597(6) 0.5710(4) 0.1474(3) 0.0226(10) Uani d . 1 . .
    H H16 1.0203 0.5374 0.1103 0.027 Uiso calc R 1 . .
    C C17 1.0283(6) 0.5640(4) 0.2189(3) 0.0241(10) Uani d . 1 . .
    C C18 0.9410(7) 0.6153(4) 0.2756(3) 0.0287(11) Uani d . 1 . .
    H H18 0.9940 0.6092 0.3227 0.034 Uiso calc R 1 . .
    C C19 0.7787(7) 0.6744(5) 0.2632(3) 0.0291(11) Uani d . 1 . .
    C C20 0.7105(6) 0.6795(4) 0.1915(3) 0.0221(10) Uani d . 1 . .
    C C21 0.5275(6) 0.7141(4) 0.0946(2) 0.0189(9) Uani d . 1 . .
    C C22 0.3549(6) 0.7575(4) 0.0601(3) 0.0232(10) Uani d . 1 . .
    H H22A 0.2778 0.7819 0.0991 0.028 Uiso calc R 1 . .
    H H22B 0.3000 0.6902 0.0442 0.028 Uiso calc R 1 . .
    C C23 0.3682(6) 0.8633(4) -0.0081(3) 0.0215(10) Uani d . 1 . .
    C C24 0.1942(8) 1.0119(5) -0.0898(3) 0.0457(15) Uani d . 1 . .
    H H24A 0.2691 1.0767 -0.0837 0.069 Uiso calc R 1 . .
    H H24B 0.0737 1.0418 -0.0953 0.069 Uiso calc R 1 . .
    H H24C 0.2322 0.9828 -0.1347 0.069 Uiso calc R 1 . .
    C C25 0.6774(8) 0.7295(6) 0.3224(3) 0.0482(16) Uani d . 1 . .
    H H25A 0.7436 0.7163 0.3686 0.072 Uiso calc R 1 . .
    H H25B 0.5643 0.6917 0.3333 0.072 Uiso calc R 1 . .
    H H25C 0.6600 0.8155 0.3031 0.072 Uiso calc R 1 . .
    C C26 0.8772(6) 0.7101(5) -0.0563(3) 0.0284(11) Uani d . 1 . .
    H H26A 0.9763 0.6818 -0.0243 0.043 Uiso calc R 1 . .
    H H26B 0.8507 0.7941 -0.0556 0.043 Uiso calc R 1 . .
    H H26C 0.9061 0.7024 -0.1079 0.043 Uiso calc R 1 . .
loop_
    _atom_site_aniso_label
    _atom_site_aniso_U_11
    _atom_site_aniso_U_22
    _atom_site_aniso_U_33
    _atom_site_aniso_U_12
    _atom_site_aniso_U_13
    _atom_site_aniso_U_23
    I1 0.0579(3) 0.0384(2) 0.02000(17) 0.01037(17) 0.00379(15) -0.00193(14)
    S1 0.0221(6) 0.0216(6) 0.0315(6) -0.0007(5) -0.0032(5) -0.0038(5)
    O1 0.0225(16) 0.0297(18) 0.0195(16) 0.0001(14) -0.0032(13) -0.0085(14)
    O2 0.0289(18) 0.038(2) 0.0172(16) 0.0048(15) -0.0014(14) -0.0026(14)
    O3 0.0275(19) 0.045(2) 0.0254(18) 0.0095(16) 0.0018(15) -0.0014(16)
    O4 0.040(2) 0.030(2) 0.0317(19) -0.0043(16) -0.0048(16) -0.0033(16)
    C1 0.019(2) 0.020(2) 0.024(2) -0.0017(18) -0.0020(18) -0.0055(19)
    C2 0.016(2) 0.017(2) 0.024(2) 0.0020(17) -0.0005(17) -0.0028(18)
    C3 0.024(2) 0.021(2) 0.021(2) 0.0042(18) -0.0073(18) -0.0058(18)
    C4 0.020(2) 0.029(3) 0.020(2) 0.0078(19) -0.0036(18) -0.0077(19)
    C5 0.022(2) 0.018(2) 0.032(3) 0.0036(18) 0.0000(19) -0.0002(19)
    C6 0.018(2) 0.023(2) 0.038(3) 0.0060(19) -0.005(2) -0.009(2)
    C7 0.014(2) 0.028(2) 0.016(2) 0.0004(18) -0.0050(16) -0.0048(18)
    C8 0.016(2) 0.025(2) 0.028(2) 0.0031(18) -0.0052(18) -0.001(2)
    C9 0.021(2) 0.048(3) 0.020(2) 0.005(2) 0.0014(19) -0.002(2)
    C10 0.018(2) 0.027(3) 0.021(2) -0.0007(19) -0.0011(18) 0.0006(19)
    C11 0.032(3) 0.044(3) 0.021(2) 0.001(2) -0.005(2) -0.002(2)
    C12 0.026(3) 0.028(3) 0.048(3) 0.001(2) -0.004(2) -0.015(2)
    C13 0.022(3) 0.023(3) 0.075(4) 0.002(2) -0.007(3) -0.010(3)
    I2 0.02201(16) 0.03174(19) 0.03059(18) 0.00357(13) -0.00415(13) 0.00141(14)
    S2 0.0241(6) 0.0247(6) 0.0145(5) 0.0012(5) -0.0013(4) -0.0061(4)
    O5 0.0260(17) 0.0245(17) 0.0187(16) 0.0080(13) -0.0023(13) -0.0074(13)
    O6 0.0237(18) 0.032(2) 0.043(2) 0.0059(15) -0.0063(16) 0.0050(16)
    O7 0.0295(19) 0.033(2) 0.0262(18) 0.0012(15) 0.0048(15) 0.0008(15)
    O8 0.037(2) 0.0257(18) 0.0240(17) 0.0027(15) 0.0050(15) -0.0080(14)
    C14 0.022(2) 0.020(2) 0.015(2) -0.0008(18) 0.0016(17) -0.0042(17)
    C15 0.026(2) 0.019(2) 0.016(2) -0.0026(18) 0.0017(18) -0.0044(17)
    C16 0.024(2) 0.023(2) 0.020(2) 0.0008(19) 0.0015(18) -0.0059(19)
    C17 0.022(2) 0.020(2) 0.027(2) 0.0006(19) -0.0035(19) 0.0011(19)
    C18 0.036(3) 0.030(3) 0.020(2) 0.004(2) -0.011(2) -0.005(2)
    C19 0.041(3) 0.031(3) 0.016(2) 0.010(2) -0.006(2) -0.009(2)
    C20 0.027(2) 0.020(2) 0.018(2) 0.0035(19) -0.0024(18) -0.0028(18)
    C21 0.024(2) 0.019(2) 0.014(2) -0.0021(18) -0.0015(17) -0.0018(17)
    C22 0.022(2) 0.030(3) 0.017(2) -0.0006(19) 0.0015(18) -0.0037(19)
    C23 0.027(2) 0.015(2) 0.026(2) 0.0066(19) 0.001(2) -0.0125(19)
    C24 0.037(3) 0.038(3) 0.053(4) 0.011(3) -0.011(3) 0.011(3)
    C25 0.057(4) 0.066(4) 0.027(3) 0.029(3) -0.011(3) -0.023(3)
    C26 0.031(3) 0.032(3) 0.021(2) -0.004(2) 0.008(2) -0.002(2)
_geom_special_details
;
All e.s.d.'s (except the e.s.d. in the dihedral angle between two l.s. planes)
are estimated using the full covariance matrix. The cell e.s.d.'s are taken
into account individually in the estimation of e.s.d.'s in distances, angles
and torsion angles; correlations between e.s.d.'s in cell parameters are only
used when they are defined by crystal symmetry. An approximate (isotropic)
treatment of cell e.s.d.'s is used for estimating e.s.d.'s involving l.s.
planes.
;
loop_
    _geom_bond_atom_site_label_1
    _geom_bond_atom_site_label_2
    _geom_bond_site_symmetry_2
    _geom_bond_distance
    _geom_bond_publ_flag
    I1 C4 . 2.103(4) ?
    I1 O7 1_546 3.300(3) ?
    S1 O4 . 1.482(4) ?
    S1 C1 . 1.773(5) ?
    S1 C13 . 1.800(5) ?
    S1 O4 2_766 3.025(4) ?
    O1 C7 . 1.375(5) ?
    O1 C8 . 1.378(6) ?
    O2 C10 . 1.326(6) ?
    O2 C11 . 1.442(6) ?
    O3 C10 . 1.198(5) ?
    C1 C8 . 1.349(6) ?
    C1 C2 . 1.435(6) ?
    C2 C3 . 1.397(6) ?
    C2 C7 . 1.403(6) ?
    C3 C4 . 1.378(6) ?
    C3 H3 . 0.9300 ?
    C4 C5 . 1.395(7) ?
    C5 C6 . 1.397(7) ?
    C5 H5 . 0.9300 ?
    C6 C7 . 1.371(7) ?
    C6 C12 . 1.507(7) ?
    C8 C9 . 1.481(6) ?
    C9 C10 . 1.516(6) ?
    C9 H9A . 0.9700 ?
    C9 H9B . 0.9700 ?
    C11 H11A . 0.9600 ?
    C11 H11B . 0.9600 ?
    C11 H11C . 0.9600 ?
    C12 H12A . 0.9600 ?
    C12 H12B . 0.9600 ?
    C12 H12C . 0.9600 ?
    C13 H13A . 0.9600 ?
    C13 H13B . 0.9600 ?
    C13 H13C . 0.9600 ?
    I2 C17 . 2.108(4) ?
    I2 O3 1_655 3.264(3) ?
    S2 O8 . 1.505(3) ?
    S2 C14 . 1.771(4) ?
    S2 C26 . 1.786(5) ?
    O5 C21 . 1.379(5) ?
    O5 C20 . 1.382(5) ?
    O6 C23 . 1.341(5) ?
    O6 C24 . 1.451(6) ?
    O7 C23 . 1.196(5) ?
    C14 C21 . 1.351(6) ?
    C14 C15 . 1.446(6) ?
    C15 C20 . 1.400(6) ?
    C15 C16 . 1.400(6) ?
    C16 C17 . 1.379(6) ?
    C16 H16 . 0.9300 ?
    C17 C18 . 1.403(7) ?
    C18 C19 . 1.376(7) ?
    C18 H18 . 0.9300 ?
    C19 C20 . 1.385(6) ?
    C19 C25 . 1.509(7) ?
    C21 C22 . 1.482(6) ?
    C22 C23 . 1.511(6) ?
    C22 H22A . 0.9700 ?
    C22 H22B . 0.9700 ?
    C24 H24A . 0.9600 ?
    C24 H24B . 0.9600 ?
    C24 H24C . 0.9600 ?
    C25 H25A . 0.9600 ?
    C25 H25B . 0.9600 ?
    C25 H25C . 0.9600 ?
    C26 H26A . 0.9600 ?
    C26 H26B . 0.9600 ?
    C26 H26C . 0.9600 ?
loop_
    _geom_contact_atom_site_label_1
    _geom_contact_atom_site_label_2
    _geom_contact_distance
    _geom_contact_site_symmetry_1
    _geom_contact_site_symmetry_2
    _geom_contact_publ_flag
    I1 O7 3.300(3) . 1_546 y
    I2 O3 3.264(3) . 1_655 y
loop_
    _geom_angle_atom_site_label_1
    _geom_angle_atom_site_label_2
    _geom_angle_atom_site_label_3
    _geom_angle_site_symmetry_1
    _geom_angle_site_symmetry_3
    _geom_angle
    _geom_angle_publ_flag
    C4 I1 O7 . 1_546 160.08(15) ?
    O4 S1 C1 . . 105.7(2) ?
    O4 S1 C13 . . 106.0(3) ?
    C1 S1 C13 . . 97.4(2) ?
    O4 S1 O4 . 2_766 78.94(17) ?
    C1 S1 O4 . 2_766 174.59(17) ?
    C13 S1 O4 . 2_766 78.48(18) ?
    C7 O1 C8 . . 106.4(3) ?
    C10 O2 C11 . . 116.0(4) ?
    C8 C1 C2 . . 108.3(4) ?
    C8 C1 S1 . . 123.4(4) ?
    C2 C1 S1 . . 128.3(3) ?
    C3 C2 C7 . . 119.1(4) ?
    C3 C2 C1 . . 136.7(4) ?
    C7 C2 C1 . . 104.2(4) ?
    C4 C3 C2 . . 116.8(4) ?
    C4 C3 H3 . . 121.6 ?
    C2 C3 H3 . . 121.6 ?
    C3 C4 C5 . . 123.2(4) ?
    C3 C4 I1 . . 119.8(3) ?
    C5 C4 I1 . . 117.1(3) ?
    C4 C5 C6 . . 120.7(4) ?
    C4 C5 H5 . . 119.6 ?
    C6 C5 H5 . . 119.6 ?
    C7 C6 C5 . . 115.5(4) ?
    C7 C6 C12 . . 122.6(5) ?
    C5 C6 C12 . . 121.8(5) ?
    C6 C7 O1 . . 124.8(4) ?
    C6 C7 C2 . . 124.6(4) ?
    O1 C7 C2 . . 110.6(4) ?
    C1 C8 O1 . . 110.5(4) ?
    C1 C8 C9 . . 133.7(5) ?
    O1 C8 C9 . . 115.8(4) ?
    C8 C9 C10 . . 113.7(4) ?
    C8 C9 H9A . . 108.8 ?
    C10 C9 H9A . . 108.8 ?
    C8 C9 H9B . . 108.8 ?
    C10 C9 H9B . . 108.8 ?
    H9A C9 H9B . . 107.7 ?
    O3 C10 O2 . . 124.9(4) ?
    O3 C10 C9 . . 124.9(4) ?
    O2 C10 C9 . . 110.2(4) ?
    O2 C11 H11A . . 109.5 ?
    O2 C11 H11B . . 109.5 ?
    H11A C11 H11B . . 109.5 ?
    O2 C11 H11C . . 109.5 ?
    H11A C11 H11C . . 109.5 ?
    H11B C11 H11C . . 109.5 ?
    C6 C12 H12A . . 109.5 ?
    C6 C12 H12B . . 109.5 ?
    H12A C12 H12B . . 109.5 ?
    C6 C12 H12C . . 109.5 ?
    H12A C12 H12C . . 109.5 ?
    H12B C12 H12C . . 109.5 ?
    S1 C13 H13A . . 109.5 ?
    S1 C13 H13B . . 109.5 ?
    H13A C13 H13B . . 109.5 ?
    S1 C13 H13C . . 109.5 ?
    H13A C13 H13C . . 109.5 ?
    H13B C13 H13C . . 109.5 ?
    C17 I2 O3 . 1_655 174.78(14) ?
    O8 S2 C14 . . 107.7(2) ?
    O8 S2 C26 . . 105.5(2) ?
    C14 S2 C26 . . 97.6(2) ?
    C21 O5 C20 . . 106.4(3) ?
    C23 O6 C24 . . 115.7(4) ?
    C21 C14 C15 . . 107.9(4) ?
    C21 C14 S2 . . 122.2(3) ?
    C15 C14 S2 . . 130.0(3) ?
    C20 C15 C16 . . 118.7(4) ?
    C20 C15 C14 . . 104.4(4) ?
    C16 C15 C14 . . 136.8(4) ?
    C17 C16 C15 . . 117.0(4) ?
    C17 C16 H16 . . 121.5 ?
    C15 C16 H16 . . 121.5 ?
    C16 C17 C18 . . 122.7(4) ?
    C16 C17 I2 . . 119.5(3) ?
    C18 C17 I2 . . 117.8(3) ?
    C19 C18 C17 . . 121.4(4) ?
    C19 C18 H18 . . 119.3 ?
    C17 C18 H18 . . 119.3 ?
    C18 C19 C20 . . 115.2(4) ?
    C18 C19 C25 . . 123.8(4) ?
    C20 C19 C25 . . 121.0(5) ?
    O5 C20 C19 . . 124.6(4) ?
    O5 C20 C15 . . 110.5(4) ?
    C19 C20 C15 . . 124.9(4) ?
    C14 C21 O5 . . 110.8(4) ?
    C14 C21 C22 . . 134.1(4) ?
    O5 C21 C22 . . 115.1(4) ?
    C21 C22 C23 . . 114.2(4) ?
    C21 C22 H22A . . 108.7 ?
    C23 C22 H22A . . 108.7 ?
    C21 C22 H22B . . 108.7 ?
    C23 C22 H22B . . 108.7 ?
    H22A C22 H22B . . 107.6 ?
    O7 C23 O6 . . 125.1(4) ?
    O7 C23 C22 . . 126.0(4) ?
    O6 C23 C22 . . 108.8(4) ?
    O6 C24 H24A . . 109.5 ?
    O6 C24 H24B . . 109.5 ?
    H24A C24 H24B . . 109.5 ?
    O6 C24 H24C . . 109.5 ?
    H24A C24 H24C . . 109.5 ?
    H24B C24 H24C . . 109.5 ?
    C19 C25 H25A . . 109.5 ?
    C19 C25 H25B . . 109.5 ?
    H25A C25 H25B . . 109.5 ?
    C19 C25 H25C . . 109.5 ?
    H25A C25 H25C . . 109.5 ?
    H25B C25 H25C . . 109.5 ?
    S2 C26 H26A . . 109.5 ?
    S2 C26 H26B . . 109.5 ?
    H26A C26 H26B . . 109.5 ?
    S2 C26 H26C . . 109.5 ?
    H26A C26 H26C . . 109.5 ?
    H26B C26 H26C . . 109.5 ?
loop_
    _geom_torsion_atom_site_label_1
    _geom_torsion_atom_site_label_2
    _geom_torsion_atom_site_label_3
    _geom_torsion_atom_site_label_4
    _geom_torsion_site_symmetry_1
    _geom_torsion_site_symmetry_2
    _geom_torsion_site_symmetry_3
    _geom_torsion_site_symmetry_4
    _geom_torsion
    _geom_torsion_publ_flag
    O4 S1 C1 C8 . . . . -146.0(4) ?
    C13 S1 C1 C8 . . . . 105.1(4) ?
    O4 S1 C1 C2 . . . . 35.0(5) ?
    C13 S1 C1 C2 . . . . -74.0(5) ?
    C8 C1 C2 C3 . . . . 176.9(5) ?
    S1 C1 C2 C3 . . . . -4.0(8) ?
    C8 C1 C2 C7 . . . . -2.0(5) ?
    S1 C1 C2 C7 . . . . 177.2(3) ?
    C7 C2 C3 C4 . . . . -2.1(6) ?
    C1 C2 C3 C4 . . . . 179.2(5) ?
    C2 C3 C4 C5 . . . . 0.1(7) ?
    C2 C3 C4 I1 . . . . 179.4(3) ?
    O7 I1 C4 C3 1_546 . . . 150.8(3) ?
    O7 I1 C4 C5 1_546 . . . -29.9(6) ?
    C3 C4 C5 C6 . . . . 1.0(7) ?
    I1 C4 C5 C6 . . . . -178.2(3) ?
    C4 C5 C6 C7 . . . . -0.1(6) ?
    C4 C5 C6 C12 . . . . 179.5(4) ?
    C5 C6 C7 O1 . . . . 179.3(4) ?
    C12 C6 C7 O1 . . . . -0.3(7) ?
    C5 C6 C7 C2 . . . . -2.0(7) ?
    C12 C6 C7 C2 . . . . 178.4(4) ?
    C8 O1 C7 C6 . . . . 179.0(4) ?
    C8 O1 C7 C2 . . . . 0.1(5) ?
    C3 C2 C7 C6 . . . . 3.2(7) ?
    C1 C2 C7 C6 . . . . -177.7(4) ?
    C3 C2 C7 O1 . . . . -178.0(4) ?
    C1 C2 C7 O1 . . . . 1.1(5) ?
    C2 C1 C8 O1 . . . . 2.2(5) ?
    S1 C1 C8 O1 . . . . -177.0(3) ?
    C2 C1 C8 C9 . . . . -178.5(5) ?
    S1 C1 C8 C9 . . . . 2.3(8) ?
    C7 O1 C8 C1 . . . . -1.4(5) ?
    C7 O1 C8 C9 . . . . 179.1(4) ?
    C1 C8 C9 C10 . . . . -92.0(6) ?
    O1 C8 C9 C10 . . . . 87.3(5) ?
    C11 O2 C10 O3 . . . . 0.4(7) ?
    C11 O2 C10 C9 . . . . -177.9(4) ?
    C8 C9 C10 O3 . . . . 26.6(7) ?
    C8 C9 C10 O2 . . . . -155.0(4) ?
    O8 S2 C14 C21 . . . . -133.1(4) ?
    C26 S2 C14 C21 . . . . 117.9(4) ?
    O8 S2 C14 C15 . . . . 45.9(5) ?
    C26 S2 C14 C15 . . . . -63.1(5) ?
    C21 C14 C15 C20 . . . . -0.5(5) ?
    S2 C14 C15 C20 . . . . -179.6(4) ?
    C21 C14 C15 C16 . . . . 176.6(5) ?
    S2 C14 C15 C16 . . . . -2.5(8) ?
    C20 C15 C16 C17 . . . . -0.1(6) ?
    C14 C15 C16 C17 . . . . -176.9(5) ?
    C15 C16 C17 C18 . . . . -0.9(7) ?
    C15 C16 C17 I2 . . . . 178.1(3) ?
    C16 C17 C18 C19 . . . . 1.1(8) ?
    I2 C17 C18 C19 . . . . -177.9(4) ?
    C17 C18 C19 C20 . . . . -0.3(7) ?
    C17 C18 C19 C25 . . . . 179.0(5) ?
    C21 O5 C20 C19 . . . . -177.8(5) ?
    C21 O5 C20 C15 . . . . 1.7(5) ?
    C18 C19 C20 O5 . . . . 178.6(4) ?
    C25 C19 C20 O5 . . . . -0.6(8) ?
    C18 C19 C20 C15 . . . . -0.7(8) ?
    C25 C19 C20 C15 . . . . -180.0(5) ?
    C16 C15 C20 O5 . . . . -178.5(4) ?
    C14 C15 C20 O5 . . . . -0.7(5) ?
    C16 C15 C20 C19 . . . . 0.9(7) ?
    C14 C15 C20 C19 . . . . 178.7(5) ?
    C15 C14 C21 O5 . . . . 1.6(5) ?
    S2 C14 C21 O5 . . . . -179.2(3) ?
    C15 C14 C21 C22 . . . . -176.3(5) ?
    S2 C14 C21 C22 . . . . 2.9(7) ?
    C20 O5 C21 C14 . . . . -2.0(5) ?
    C20 O5 C21 C22 . . . . 176.3(4) ?
    C14 C21 C22 C23 . . . . -68.7(7) ?
    O5 C21 C22 C23 . . . . 113.6(4) ?
    C24 O6 C23 O7 . . . . 1.9(7) ?
    C24 O6 C23 C22 . . . . -176.7(4) ?
    C21 C22 C23 O7 . . . . 15.9(7) ?
    C21 C22 C23 O6 . . . . -165.5(4) ?
loop_
    _geom_hbond_atom_site_label_D
    _geom_hbond_atom_site_label_H
    _geom_hbond_atom_site_label_A
    _geom_hbond_site_symmetry_A
    _geom_hbond_distance_DH
    _geom_hbond_distance_HA
    _geom_hbond_distance_DA
    _geom_hbond_angle_DHA
    C5 H5 O3 2_656 0.93 2.59 3.430(6) 149.8
    C11 H11B O8 . 0.96 2.51 3.254(6) 134.1
    C12 H12C O4 2_756 0.96 2.58 3.489(6) 158.2
    C16 H16 O8 2_765 0.93 2.48 3.373(6) 159.8
    C18 H18 O4 2_766 0.93 2.44 3.297(6) 152.7
    C22 H22B O8 2_665 0.97 2.27 3.215(6) 164.3
    C12 H12A Cg1 2_656 0.96 2.85 3.734(7) 153.3
    C24 H24A Cg3 2_675 0.96 2.73 3.574(7) 146.5
