# Supplementary material for: Methyl 2-(5-iodo-7-methyl-3-methyl­sulfinyl-1-benzofuran-2-yl)acetate
Source: Acta Crystallogr Sect E Struct Rep Online. 2009 May 14;65(Pt 6):o1240. doi: 10.1107/S1600536809016298 (PMC2969819; doi:10.1107/S1600536809016298)
Supplement: Supplementary file 2 [file e-65-o1240-Isup2.hkl]

# 
# h,k,l, Fc-squared, Fo-squared, sigma(Fo-squared) and status flag 
# 
data_I
_shelx_title ' 08-ZIS IN P-1' 
_shelx_refln_list_code          4 
_shelx_F_calc_maximum      320.98 
_exptl_crystal_F_000       768.00 
_reflns_d_resolution_high  0.7828 
 
loop_ 
 _symmetry_equiv_pos_as_xyz 
 'x, y, z' 
 '-x, -y, -z' 
 
_cell_length_a     7.5424 
_cell_length_b    11.2177 
_cell_length_c    17.8450 
_cell_angle_alpha  77.701 
_cell_angle_beta   88.074 
_cell_angle_gamma  88.229 
 
_shelx_F_squared_multiplier     1.000 
 
loop_ 
 _refln_index_h 
 _refln_index_k 
 _refln_index_l 
 _refln_F_squared_calc 
 _refln_F_squared_meas 
 _refln_F_squared_sigma 
 _refln_observed_status 
   1   0   0     2090.97     2095.31     31.38 o 
   2   0   0    51257.50    52014.95   1206.85 o 
   3   0   0    19023.53    19211.18    362.03 o 
   4   0   0     3291.24     3451.32     58.80 o 
   5   0   0     5421.01     5185.79     97.96 o 
   6   0   0      175.68      267.34     33.09 o 
   7   0   0        7.08       29.00     24.75 o 
   8   0   0       92.21      109.79     33.45 o 
   9   0   0        7.51       91.91     38.60 o 
  -9   1   0     1297.43     1217.97     70.92 o 
  -8   1   0       24.79       13.22     29.68 o 
  -7   1   0      870.28      856.85     51.53 o 
  -6   1   0     1217.99     1206.25     55.46 o 
  -5   1   0     1757.63     1802.82     62.76 o 
  -4   1   0     3179.99     3358.72     58.67 o 
  -2   1   0     4702.32     5043.37     87.70 o 
   0   1   0      431.42      462.89     12.11 o 
   1   1   0     5293.08     5742.58     73.40 o 
   2   1   0     3078.06     3299.71     64.88 o 
   3   1   0       55.12       82.38      9.04 o 
   4   1   0    10666.21    10841.29    294.89 o 
   5   1   0      486.32      452.52     33.58 o 
   6   1   0    10468.41     9966.52    222.41 o 
   7   1   0     4330.82     4175.49    117.09 o 
   8   1   0      734.43      737.95     52.65 o 
   9   1   0     1236.94     1181.22     67.84 o 
  -9   2   0      495.36      670.68     84.29 o 
  -8   2   0      225.93      394.53     48.37 o 
  -7   2   0      571.28      519.80     42.63 o 
  -6   2   0       68.16      115.80     49.82 o 
  -5   2   0     5074.72     4942.14    118.77 o 
  -4   2   0     6710.63     7120.11    104.54 o 
  -3   2   0    24773.53    26370.18    314.60 o 
  -1   2   0    12591.29    13141.79    159.75 o 
   0   2   0    15910.33    16577.85    234.37 o 
   1   2   0     4057.63     4241.99     81.23 o 
   2   2   0    12394.18    12349.27    154.20 o 
   3   2   0     1284.38     1477.10     33.53 o 
   4   2   0     1992.97     1982.84     43.30 o 
   5   2   0      686.64      677.56     26.28 o 
   6   2   0      239.64      241.22     54.41 o 
   7   2   0      792.31      746.19     52.32 o 
   8   2   0      122.51      151.62     36.62 o 
   9   2   0      304.53      343.93     79.97 o 
  -9   3   0     1455.83     1521.70    151.35 o 
  -8   3   0      366.41      503.76     53.68 o 
  -7   3   0     1809.37     1718.65     75.41 o 
  -6   3   0     1276.24     1318.93     61.20 o 
  -5   3   0       71.92      159.26     33.89 o 
  -4   3   0       51.12       66.19     12.30 o 
  -2   3   0     1063.76     1095.95     27.34 o 
  -1   3   0     1105.15     1139.97     26.47 o 
   0   3   0     9404.18     9594.66    123.35 o 
   1   3   0     6845.60     7130.71     82.53 o 
   2   3   0     2612.29     2651.21     47.07 o 
   3   3   0    10548.83    10233.30    139.04 o 
   4   3   0    11279.78    11438.91    169.37 o 
   5   3   0        1.97       -1.51     12.17 o 
   6   3   0     4853.83     4708.75    118.39 o 
   7   3   0     1366.34     1510.32     65.03 o 
   8   3   0     2630.81     2621.24     95.09 o 
   9   3   0      709.03      848.21    114.33 o 
  -9   4   0      134.02      244.08     49.47 o 
  -8   4   0        1.47       33.91     61.07 o 
  -7   4   0     2275.59     2019.51     84.12 o 
  -6   4   0       56.29       80.24     41.96 o 
  -5   4   0     4102.74     4139.25    109.89 o 
  -4   4   0      521.90      564.92     28.51 o 
  -3   4   0     8548.89     8308.62    120.89 o 
  -1   4   0     8635.13     8774.90    119.83 o 
   0   4   0     9509.92     9686.06    129.45 o 
   1   4   0     1575.97     1708.52     37.01 o 
   2   4   0    11984.42    11798.13    133.98 o 
   3   4   0       78.80      101.21     13.25 o 
   4   4   0      617.25      605.12     25.11 o 
   5   4   0       69.60      130.36     39.93 o 
   6   4   0        8.75       29.84     22.94 o 
   7   4   0       14.19        3.95     27.29 o 
   8   4   0      913.61      960.25     92.05 o 
   9   4   0       26.35       56.44     64.14 o 
  -8   5   0      145.16      194.12     64.30 o 
  -7   5   0     1033.27     1124.02     78.20 o 
  -6   5   0       71.02       80.18     40.30 o 
  -5   5   0       52.91      108.43     38.11 o 
  -4   5   0      461.57      504.59     25.03 o 
  -3   5   0     3453.24     3597.64     68.74 o 
  -2   5   0       23.28       10.10      9.32 o 
  -1   5   0     3941.20     4081.64     70.45 o 
   0   5   0      156.88      197.77     18.78 o 
   1   5   0      294.29      268.48     18.16 o 
   2   5   0     1648.62     1819.51     36.47 o 
   3   5   0     2802.39     2715.50     66.33 o 
   4   5   0     8288.54     8239.25    127.15 o 
   5   5   0      933.85      919.18     34.94 o 
   6   5   0     3663.10     3638.93     82.72 o 
   7   5   0       14.77       62.27     47.06 o 
   8   5   0     1285.61     1141.63    104.85 o 
   9   5   0       60.53       84.86     70.60 o 
  -8   6   0      275.18      379.81     52.06 o 
  -7   6   0     1532.52     1327.77     72.82 o 
  -6   6   0     1697.57     1515.55     70.96 o 
  -5   6   0     7077.40     6799.89    187.84 o 
  -4   6   0      249.94      302.72     22.36 o 
  -3   6   0     6093.36     6126.91    134.29 o 
  -2   6   0     9706.92     9874.85    170.69 o 
  -1   6   0     1724.10     1800.88     44.63 o 
   0   6   0     5648.02     5816.86     94.55 o 
   1   6   0        2.95       42.31     12.94 o 
   2   6   0      739.34      745.22     28.72 o 
   3   6   0     1721.29     1652.33     38.24 o 
   5   6   0      431.70      498.24     28.38 o 
   6   6   0     1089.73     1127.45     69.92 o 
   7   6   0      515.51      647.66     89.13 o 
   8   6   0      511.33      452.84     82.78 o 
  -8   7   0       83.69      163.92     47.35 o 
  -7   7   0      588.12      675.71     58.39 o 
  -6   7   0      398.13      535.33     52.55 o 
  -5   7   0      736.38      696.93     45.95 o 
  -4   7   0       10.03       23.03     39.98 o 
  -3   7   0      468.70      534.43     27.46 o 
  -2   7   0      334.77      368.39     24.66 o 
  -1   7   0      689.50      793.10     30.82 o 
   0   7   0      417.47      405.86     23.06 o 
   1   7   0    10296.49     9963.84    167.34 o 
   3   7   0     3726.57     3701.31     64.91 o 
   4   7   0     1212.10     1124.57     34.69 o 
   5   7   0      263.37      347.58     53.95 o 
   6   7   0     1032.00     1080.51     70.08 o 
   7   7   0      262.83      359.96     76.43 o 
   8   7   0       47.75       29.05     61.02 o 
  -7   8   0       82.64       13.85     57.37 o 
  -6   8   0      801.63      910.47     85.90 o 
  -5   8   0     2417.43     2500.37    131.82 o 
  -4   8   0       82.67      212.30     41.96 o 
  -3   8   0     8010.71     8070.57    135.05 o 
  -2   8   0      518.87      617.25     30.70 o 
  -1   8   0     2252.96     2290.49     57.76 o 
   0   8   0     5725.22     5332.01     97.44 o 
   1   8   0      401.38      434.02     27.67 o 
   2   8   0     1406.67     1453.28     59.39 o 
   3   8   0      782.70      818.60     35.60 o 
   4   8   0      154.64      158.14     24.91 o 
   5   8   0       91.52      122.50     26.81 o 
   6   8   0      166.14      157.33     30.85 o 
   7   8   0      771.57      876.26     62.84 o 
   8   8   0      144.16      269.16     55.64 o 
  -7   9   0       20.70       84.97     56.54 o 
  -6   9   0       91.90      173.06     58.21 o 
  -5   9   0        0.55        2.19     42.69 o 
  -4   9   0      401.33      480.44     56.44 o 
  -3   9   0       36.34       -4.90     22.60 o 
  -2   9   0     3322.55     3230.53     93.23 o 
  -1   9   0      748.91      780.88     43.41 o 
   0   9   0      835.43      856.11     44.52 o 
   1   9   0     3144.90     2945.43     99.02 o 
   2   9   0      202.54      262.13     27.62 o 
   3   9   0     3787.44     3598.01    105.51 o 
   4   9   0      518.96      550.26     51.65 o 
   5   9   0      106.93      183.09     29.41 o 
   6   9   0     1226.19     1202.75     52.70 o 
   7   9   0        5.42      -70.25     46.83 o 
  -6  10   0     1976.65     2032.74    133.07 o 
  -5  10   0     1151.09     1289.28     98.71 o 
  -4  10   0      528.99      549.37     64.25 o 
  -3  10   0     2563.07     2707.91     90.27 o 
  -2  10   0       57.29       -0.30     25.03 o 
  -1  10   0     3284.84     3269.84     96.81 o 
   0  10   0      395.93      526.57     78.61 o 
   1  10   0      225.21      294.00     34.42 o 
   2  10   0      736.45      771.78     68.10 o 
   3  10   0      319.49      328.10     59.87 o 
   4  10   0        9.17      -18.95     37.59 o 
   5  10   0        7.02       28.63     44.98 o 
   6  10   0       14.18      148.69     52.06 o 
  -5  11   0      687.66      667.65     78.41 o 
  -4  11   0     1054.42      975.34     88.82 o 
  -2  11   0     1511.38     1445.34     66.85 o 
  -1  11   0     1249.71     1271.12     61.18 o 
   0  11   0     2933.72     2994.17     95.75 o 
   1  11   0     2147.95     2077.30    117.04 o 
   2  11   0       79.00       63.93     46.34 o 
   3  11   0     1652.69     1584.69    105.90 o 
   4  11   0      187.71      160.77     52.27 o 
   5  11   0      563.72      634.54     68.62 o 
   6  11   0      264.01      302.69     65.08 o 
  -4  12   0      348.57      419.83     70.08 o 
  -3  12   0     1202.47     1396.32    104.54 o 
  -2  12   0      342.74      541.96     79.40 o 
  -1  12   0      523.68      692.64     71.43 o 
   0  12   0      105.05      165.35     57.27 o 
   1  12   0       25.39       84.13     43.73 o 
   2  12   0      177.04      294.15     62.37 o 
   3  12   0      118.93      171.81     55.50 o 
   4  12   0        8.59      150.04     58.52 o 
   5  12   0      938.81      944.21     84.65 o 
  -3  13   0      494.26      663.70     76.95 o 
  -2  13   0     1166.37     1208.27     98.40 o 
  -1  13   0      323.47      402.13     77.16 o 
   0  13   0      772.94      802.29     83.72 o 
   1  13   0     1030.47      946.71     88.82 o 
   2  13   0      228.72      276.66     64.14 o 
   3  13   0      544.80      532.19     87.26 o 
  -3 -13   1       59.88       56.85     60.81 o 
  -2 -13   1     1008.73     1019.28     91.94 o 
  -1 -13   1      691.45      803.64     81.43 o 
   0 -13   1     1232.06     1313.75    102.56 o 
   1 -13   1     2271.20     2426.44    136.40 o 
   2 -13   1      388.29      418.95     54.61 o 
   3 -13   1     1040.81     1219.31     99.96 o 
  -4 -12   1      179.48      290.09     62.06 o 
  -3 -12   1       60.46      122.45     55.19 o 
  -2 -12   1        6.24       -6.25     43.63 o 
  -1 -12   1        5.55       46.54     43.84 o 
   0 -12   1        6.72       29.57     44.25 o 
   1 -12   1      512.83      604.38     51.31 o 
   2 -12   1      389.68      583.55     54.18 o 
   3 -12   1      390.99      557.93     59.71 o 
   4 -12   1      557.57      748.77     97.25 o 
  -5 -11   1      221.23      238.55     60.18 o 
  -4 -11   1     1270.94     1306.98     95.80 o 
  -3 -11   1        4.05       69.76     47.38 o 
  -2 -11   1     2935.61     2802.23    139.42 o 
  -1 -11   1       16.46       60.71     41.75 o 
   0 -11   1     1678.94     1756.50     72.47 o 
   1 -11   1     1339.26     1415.51     66.37 o 
   2 -11   1      100.06      199.90     35.19 o 
   3 -11   1      771.31      800.55     92.41 o 
   4 -11   1       74.61       70.08     55.71 o 
   5 -11   1       67.66       22.07     56.23 o 
  -6 -10   1      171.83      238.14     58.00 o 
  -5 -10   1       36.78       75.07     47.38 o 
  -4 -10   1       66.72       24.26     42.07 o 
  -3 -10   1       28.34       65.08     41.34 o 
  -2 -10   1      423.39      480.96     66.64 o 
  -1 -10   1       70.76      157.75     28.69 o 
   0 -10   1      100.62      191.82     52.48 o 
   1 -10   1      388.36      443.71     41.32 o 
   2 -10   1     2322.55     2325.22    130.94 o 
   3 -10   1      552.64      600.01     45.27 o 
   4 -10   1     2300.63     2488.18    135.57 o 
   5 -10   1      534.28      656.10     75.49 o 
   6 -10   1      972.96     1038.96     96.42 o 
  -7  -9   1       92.68      287.28    106.73 o 
  -6  -9   1      228.82      341.95     57.69 o 
  -5  -9   1      446.88      607.95     57.88 o 
  -4  -9   1      657.64      731.79     66.64 o 
  -3  -9   1      669.22      542.39     57.06 o 
  -2  -9   1     2950.85     2829.32     85.40 o 
  -1  -9   1       57.77      131.43     69.61 o 
   0  -9   1     2752.28     2549.04     80.42 o 
   1  -9   1      229.20      218.22     30.30 o 
   2  -9   1       68.56       45.26     23.89 o 
   3  -9   1      737.09      858.92    100.43 o 
   4  -9   1      180.15      230.74     52.06 o 
   5  -9   1      114.67       95.27     53.21 o 
   6  -9   1       27.72       14.89     50.08 o 
   7  -9   1       25.62       46.75     63.41 o 
  -7  -8   1      222.14      239.66    122.87 o 
  -6  -8   1     1290.69     1276.74     51.22 o 
  -5  -8   1        9.37       70.47     25.01 o 
  -4  -8   1       85.45      108.20     25.99 o 
  -3  -8   1      129.35      211.11     45.93 o 
  -2  -8   1     1529.17     1504.90     51.45 o 
  -1  -8   1       85.24       93.20     18.77 o 
   0  -8   1      161.52      210.09     27.99 o 
   1  -8   1     3010.50     2864.28     65.74 o 
   2  -8   1     1032.94     1008.49     48.25 o 
   3  -8   1       83.33      178.66     27.08 o 
   4  -8   1     6946.14     7169.25    240.84 o 
   5  -8   1     1634.05     1710.99    109.12 o 
   6  -8   1     2732.08     2515.15    144.63 o 
   7  -8   1      515.74      685.46     94.75 o 
  -8  -7   1        6.06      199.82     70.91 o 
  -7  -7   1      525.82      585.50     84.86 o 
  -6  -7   1      119.39      210.89     33.44 o 
  -5  -7   1     2044.91     2040.74     59.92 o 
  -4  -7   1     1035.08     1015.67     41.44 o 
  -3  -7   1     2522.23     2482.76     58.09 o 
  -2  -7   1      825.41      768.98     32.37 o 
  -1  -7   1      237.72      315.31     24.64 o 
   0  -7   1     8308.66     8099.64    154.27 o 
   1  -7   1      474.20      426.82     31.07 o 
   2  -7   1       39.78       78.22     16.24 o 
   3  -7   1      904.24      938.55     35.40 o 
   4  -7   1     1118.90     1180.37     42.35 o 
   5  -7   1      215.28      312.71     37.49 o 
   6  -7   1      236.57      312.63     40.48 o 
   7  -7   1       20.41      -28.22     42.48 o 
   8  -7   1      570.17      763.34     83.51 o 
  -8  -6   1      111.55      143.28     59.35 o 
  -7  -6   1      259.49      400.99     70.81 o 
  -6  -6   1      206.32      361.42     63.20 o 
  -5  -6   1      268.89      373.96     27.14 o 
  -4  -6   1      945.81      874.55     33.50 o 
  -3  -6   1      221.74      277.68     18.75 o 
  -2  -6   1      562.93      612.19     27.24 o 
  -1  -6   1      380.92      390.04     21.55 o 
   0  -6   1     1021.63      885.99     71.64 o 
   1  -6   1     2064.82     1973.12     58.04 o 
   2  -6   1     4168.94     4129.72     76.50 o 
   3  -6   1     1695.04     1614.23     45.40 o 
   4  -6   1     3195.94     3100.41     68.87 o 
   5  -6   1        1.92      -26.71     33.48 o 
   6  -6   1     2603.28     2588.50     94.68 o 
   7  -6   1      620.52      672.03     51.69 o 
   8  -6   1      887.84      806.44     65.70 o 
  -9  -5   1      356.24      490.95     91.84 o 
  -8  -5   1     1089.95     1035.94    103.92 o 
  -7  -5   1     1949.97     1929.34    123.18 o 
  -6  -5   1       30.76       42.33     24.30 o 
  -5  -5   1     3488.86     3213.40    112.12 o 
  -4  -5   1     4119.48     3920.89    113.43 o 
  -3  -5   1     5025.37     5063.54     86.43 o 
  -2  -5   1    27431.56    28093.48    292.89 o 
  -1  -5   1      380.11      432.06     21.07 o 
   0  -5   1     2519.31     2259.82     89.09 o 
   1  -5   1     4150.90     4256.93    116.57 o 
   2  -5   1     2908.08     3092.74     80.92 o 
   3  -5   1      789.80      893.96     31.25 o 
   4  -5   1       18.38       59.85     15.37 o 
   5  -5   1     1258.91     1171.52     79.86 o 
   6  -5   1      159.69      168.03     30.29 o 
   7  -5   1      260.07      305.76     43.87 o 
   8  -5   1      595.29      714.14     61.93 o 
  -9  -4   1      327.53      263.75     81.22 o 
  -8  -4   1      254.36      320.60     74.35 o 
  -7  -4   1     1024.57      964.87     54.34 o 
  -6  -4   1      227.54      294.58     55.03 o 
  -5  -4   1      506.76      496.57     25.24 o 
  -4  -4   1     1392.27     1418.90     39.38 o 
  -3  -4   1      737.61      769.61     26.37 o 
  -2  -4   1      116.08      183.59     15.07 o 
  -1  -4   1    18844.40    19052.15    235.00 o 
   0  -4   1       66.50      125.09     19.18 o 
   1  -4   1     3672.73     3571.82     74.85 o 
   2  -4   1    14389.88    15017.82    304.06 o 
   4  -4   1    18323.10    18678.34    243.85 o 
   5  -4   1     1547.74     1744.89    119.59 o 
   6  -4   1     2965.14     2821.57     94.50 o 
   7  -4   1     1745.23     1705.22    112.56 o 
   8  -4   1     1220.60     1022.00     63.90 o 
   9  -4   1      388.82      608.64     64.16 o 
  -9  -3   1        2.83        4.37     60.18 o 
  -8  -3   1      681.04      694.46     52.31 o 
  -7  -3   1     2641.61     2629.35     95.95 o 
  -6  -3   1      766.45      805.35     45.22 o 
  -5  -3   1    13543.96    13241.44    183.71 o 
  -4  -3   1       78.82       80.43     14.04 o 
  -3  -3   1    10254.79    10457.57    142.04 o 
  -2  -3   1     8713.52     8828.34    119.02 o 
  -1  -3   1    32809.27    34266.43    491.23 o 
   0  -3   1     4511.36     4704.42     69.03 o 
   1  -3   1      120.78      156.49     22.86 o 
   3  -3   1     1596.47     1883.34     41.63 o 
   4  -3   1       29.56       46.30     17.56 o 
   5  -3   1      370.80      442.54     33.80 o 
   6  -3   1      371.61      425.50     43.38 o 
   7  -3   1        8.81       82.56     30.23 o 
   8  -3   1      204.36      184.56     40.89 o 
   9  -3   1       12.74       64.58     44.81 o 
  -9  -2   1        1.00       55.54     36.34 o 
  -8  -2   1       15.45       96.93     45.45 o 
  -7  -2   1        1.73        1.20     26.01 o 
  -6  -2   1      672.70      657.29     43.78 o 
  -5  -2   1      581.82      554.06     33.58 o 
  -4  -2   1    12505.78    12303.18    212.95 o 
  -3  -2   1     2395.21     2593.80     48.51 o 
  -2  -2   1    11717.04    12532.75    156.66 o 
  -1  -2   1   103028.07    99540.30   2029.61 o 
   0  -2   1     1339.66     1557.97     28.53 o 
   1  -2   1    53451.30    54366.27   1796.42 o 
   2  -2   1    35737.00    38095.52    440.78 o 
   3  -2   1     3459.44     3627.80     61.03 o 
   4  -2   1    20112.16    20247.46    253.40 o 
   5  -2   1        0.07        0.58     27.12 o 
   6  -2   1     5105.11     4876.09    125.56 o 
   7  -2   1      685.95      686.84     47.41 o 
   8  -2   1       97.68      121.18     35.34 o 
   9  -2   1      213.22      355.48     53.83 o 
  -9  -1   1      139.63      235.51     46.57 o 
  -8  -1   1      851.63      767.61     50.98 o 
  -7  -1   1      740.86      799.16     48.09 o 
  -6  -1   1     1869.16     1885.68     70.10 o 
  -5  -1   1     8293.61     8154.34    130.92 o 
  -4  -1   1       63.52      108.23     11.88 o 
  -3  -1   1     2608.18     2502.79     45.02 o 
  -2  -1   1     8779.36     9042.14    253.65 o 
  -1  -1   1      102.74      141.51      7.37 o 
   0  -1   1       70.18       94.67      9.53 o 
   1  -1   1      831.50      932.13     18.84 o 
   3  -1   1     1688.59     1646.92     34.08 o 
   4  -1   1     2517.34     2805.76     52.54 o 
   5  -1   1     5596.07     5497.77     89.85 o 
   6  -1   1     3157.46     2995.71     90.61 o 
   7  -1   1     2885.55     2870.92     95.80 o 
   8  -1   1     2547.42     2348.01     91.78 o 
   9  -1   1       37.93       76.83     36.38 o 
  -9   0   1       98.74      177.94     40.25 o 
  -8   0   1      675.42      584.52     46.63 o 
  -7   0   1       16.24       34.18     24.97 o 
  -6   0   1      584.68      517.77     37.05 o 
  -4   0   1    11914.37    12274.94    207.66 o 
  -3   0   1     6172.71     6274.81     87.32 o 
  -2   0   1    14245.14    14251.05    173.81 o 
  -1   0   1      268.08      309.34     12.67 o 
   1   0   1    33297.13    34295.61    465.84 o 
   2   0   1     8798.81     8779.75    142.18 o 
   3   0   1     8330.48     8282.28    111.19 o 
   4   0   1     7060.14     7171.25    134.15 o 
   5   0   1       87.87       95.28     18.63 o 
   6   0   1     5488.00     4978.90    122.37 o 
   7   0   1       53.62      128.31     33.58 o 
   8   0   1      941.90      820.48     68.31 o 
   9   0   1       37.90       54.42     37.64 o 
  -9   1   1      474.18      444.75     64.35 o 
  -8   1   1     2566.54     2365.83     92.50 o 
  -7   1   1     1360.15     1210.71     60.97 o 
  -6   1   1      363.76      505.03     44.38 o 
  -5   1   1     3183.61     2972.22     84.38 o 
  -4   1   1     1180.70     1316.74     47.87 o 
  -3   1   1     5101.82     5186.43     74.98 o 
  -2   1   1     6167.16     6527.31    113.85 o 
  -1   1   1     4323.08     4628.12     96.51 o 
   0   1   1     3239.66     3398.37     48.58 o 
   1   1   1     4876.51     5302.65     68.61 o 
   2   1   1    11368.12    12131.01    184.14 o 
   3   1   1     7984.05     8095.83    109.80 o 
   4   1   1     1171.28     1058.70     46.08 o 
   5   1   1     4851.59     4593.56     78.93 o 
   6   1   1       81.31      119.01     24.42 o 
   7   1   1     2986.65     2862.92     92.86 o 
   8   1   1     1594.25     1638.73    100.85 o 
   9   1   1      294.49      460.82     51.86 o 
  -9   2   1       84.68      159.78     43.30 o 
  -8   2   1      891.61      855.27     58.62 o 
  -7   2   1        0.40      -14.49     24.17 o 
  -6   2   1     2536.55     2367.08     81.27 o 
  -5   2   1       99.85      130.24     28.11 o 
  -4   2   1     1589.61     1506.78     32.86 o 
  -3   2   1     6298.57     6835.94     96.10 o 
  -2   2   1    13116.95    13072.22    162.39 o 
  -1   2   1    27380.88    28626.99    331.19 o 
   0   2   1      222.64      230.49     10.40 o 
   1   2   1    27061.09    28129.29    281.12 o 
   2   2   1      645.15      640.15     18.07 o 
   3   2   1     9133.87     9283.35    125.15 o 
   4   2   1      780.19      828.88     31.64 o 
   5   2   1      886.20      857.32     47.06 o 
   6   2   1      138.02      161.91     25.56 o 
   7   2   1      378.14      452.64     40.19 o 
   8   2   1       58.83       66.36     30.98 o 
   9   2   1     1099.34     1124.24    108.19 o 
  -9   3   1        0.76      -57.77     38.51 o 
  -8   3   1     1895.31     1881.55    129.48 o 
  -7   3   1      758.25      849.86     53.51 o 
  -6   3   1     2373.43     2332.65    100.95 o 
  -5   3   1     2022.29     2029.85     70.33 o 
  -4   3   1      107.66      175.32     20.09 o 
  -3   3   1      649.36      663.16     21.63 o 
  -2   3   1      820.95      890.53     23.92 o 
  -1   3   1      968.12     1021.52     24.55 o 
   0   3   1      105.31      129.82     10.53 o 
   1   3   1     2240.12     2439.53     36.10 o 
   2   3   1     2476.29     2490.44     44.54 o 
   3   3   1     3847.30     4002.53     66.64 o 
   4   3   1     6573.04     6437.42    141.19 o 
   5   3   1     8121.34     8120.90    129.43 o 
   6   3   1      206.49      261.29     32.15 o 
   7   3   1     2056.44     2108.01     77.53 o 
   8   3   1      315.56      400.05     79.66 o 
   9   3   1     1401.70     1203.17    112.77 o 
  -9   4   1       46.64      122.64     46.32 o 
  -8   4   1      254.00      295.41     46.16 o 
  -7   4   1      267.89      363.42     44.05 o 
  -6   4   1     3988.24     3702.27    142.34 o 
  -5   4   1      579.54      598.25     40.30 o 
  -4   4   1    13290.92    13218.82    188.84 o 
  -3   4   1     1720.30     1628.04     38.82 o 
  -2   4   1     9941.17    10436.53    140.88 o 
  -1   4   1    18298.46    19073.04    348.22 o 
   0   4   1     3503.43     3438.80     57.43 o 
   1   4   1     6446.11     6575.30    108.25 o 
   2   4   1     1688.08     1792.69     33.42 o 
   3   4   1      403.09      457.05     19.92 o 
   4   4   1     1177.51     1273.00     40.00 o 
   5   4   1      674.77      730.33     29.25 o 
   6   4   1      699.84      742.63     32.24 o 
   7   4   1      583.95      561.65     70.08 o 
   8   4   1        3.50       19.68     58.31 o 
   9   4   1      452.50      536.35     97.46 o 
  -8   5   1     1545.52     1624.48     81.99 o 
  -7   5   1      327.85      561.65     77.26 o 
  -6   5   1     1983.55     2012.89     80.65 o 
  -5   5   1      695.11      793.26     54.20 o 
  -4   5   1     2309.60     2309.54     73.55 o 
  -3   5   1      825.79      913.85     30.40 o 
  -2   5   1       96.07      116.02     14.35 o 
  -1   5   1        2.04        8.92      8.65 o 
   0   5   1    13066.41    14176.75    184.16 o 
   1   5   1      139.87      172.21     15.35 o 
   2   5   1    18837.33    18728.05    203.96 o 
   3   5   1       72.29       94.19     11.63 o 
   4   5   1     1833.22     1869.95     47.29 o 
   5   5   1     4000.14     3906.47     78.02 o 
   6   5   1      388.23      479.78     36.25 o 
   7   5   1     1039.81      982.53     89.34 o 
   8   5   1       39.26       49.36     56.85 o 
   9   5   1       26.07      162.64     70.28 o 
  -8   6   1       69.60      134.41     43.60 o 
  -7   6   1     1709.96     1706.26    130.42 o 
  -6   6   1     1610.20     1577.03     73.39 o 
  -5   6   1      550.01      590.46     50.19 o 
  -4   6   1     9294.97     8811.40    304.83 o 
  -3   6   1       17.05       35.87     13.51 o 
  -2   6   1    13018.18    12709.84    175.86 o 
  -1   6   1     9500.82     9554.76    184.07 o 
   0   6   1      962.14     1028.83     32.75 o 
   1   6   1    12413.62    12283.78    168.39 o 
   2   6   1     1470.67     1502.64     70.95 o 
   3   6   1     2963.99     2996.46     64.67 o 
   4   6   1      275.70      381.68     22.36 o 
   5   6   1      515.98      499.22     34.95 o 
   6   6   1       39.15       57.53     36.44 o 
   7   6   1      454.35      486.37     77.47 o 
   8   6   1      146.58      245.63     73.30 o 
  -8   7   1      407.07      593.10     62.25 o 
  -7   7   1      140.80      236.65     43.96 o 
  -6   7   1      574.72      633.55     48.04 o 
  -5   7   1      158.51      199.15     33.42 o 
  -4   7   1      212.08      198.90     32.00 o 
  -3   7   1      674.02      798.20     33.10 o 
  -2   7   1     3879.59     3773.22     75.46 o 
  -1   7   1     4167.38     4227.21     79.66 o 
   0   7   1     2684.19     2765.54     79.08 o 
   1   7   1       77.46      108.45     15.45 o 
   2   7   1     8195.80     7745.10    180.04 o 
   3   7   1     1253.87     1261.07     41.31 o 
   4   7   1     2118.37     2093.71     58.70 o 
   5   7   1     1995.13     1795.02     57.44 o 
   6   7   1        2.61       -4.13     24.82 o 
  -7   8   1     1911.71     1822.72    125.78 o 
  -6   8   1      334.54      451.03     49.48 o 
  -5   8   1     2757.84     2745.30     97.11 o 
  -4   8   1     3699.86     3538.29    105.52 o 
  -3   8   1       26.01       41.72     21.38 o 
  -2   8   1     9535.71     9214.01    164.40 o 
  -1   8   1      715.02      844.69     41.26 o 
   0   8   1     2556.15     2529.96     60.49 o 
   1   8   1     9431.62     9020.94    205.82 o 
   2   8   1       13.85       13.25     15.21 o 
   3   8   1     1468.52     1493.19     74.61 o 
   4   8   1       53.21      101.04     34.93 o 
   5   8   1      133.13      117.49     25.35 o 
   6   8   1       10.16        8.20     25.38 o 
   7   8   1      161.22      259.63     48.20 o 
   8   8   1       63.05      109.23     52.00 o 
  -7   9   1       20.21      106.94     56.96 o 
  -6   9   1      238.02      127.76     57.79 o 
  -4   9   1       41.38      -23.32     35.40 o 
  -3   9   1     1079.27     1106.94     51.27 o 
  -2   9   1     1245.12     1171.44     43.22 o 
  -1   9   1     5232.55     5153.50    107.62 o 
   0   9   1     2960.07     2928.16     69.90 o 
   1   9   1     2334.85     2358.59     87.70 o 
   2   9   1     5047.00     4667.30    121.08 o 
   3   9   1      147.68      223.58     42.54 o 
   4   9   1     2988.21     2802.67     95.69 o 
   5   9   1      551.77      643.62    107.04 o 
   6   9   1      214.90      245.74     34.36 o 
   7   9   1     1238.73     1266.96     74.58 o 
  -6  10   1      337.99      424.10     76.32 o 
  -4  10   1     2137.07     2181.95    121.83 o 
  -3  10   1      590.29      591.55     41.70 o 
  -2  10   1     2789.83     2620.92     84.89 o 
  -1  10   1     1857.52     1892.38     70.20 o 
   0  10   1     1591.49     1654.07     64.78 o 
   1  10   1       53.91       59.25     37.90 o 
   2  10   1      257.07      241.26     49.77 o 
   3  10   1      119.34      117.48     34.46 o 
   4  10   1     1631.59     1376.81    120.63 o 
   6  10   1      913.76      863.20     65.91 o 
  -4  11   1      832.23      865.28     79.14 o 
  -3  11   1     4020.07     3884.21    114.38 o 
  -2  11   1      128.67      212.18     67.27 o 
  -1  11   1     2768.77     2675.10     89.09 o 
   0  11   1     1795.28     1841.98    107.25 o 
   1  11   1     2148.13     1974.32    113.08 o 
   2  11   1     1379.49     1431.83     95.69 o 
   3  11   1      640.32      627.04     66.95 o 
   4  11   1      869.59      922.86     81.01 o 
   5  11   1      853.53      901.62     80.28 o 
   6  11   1      435.53      533.64     84.24 o 
  -4  12   1     1112.82      996.17     87.99 o 
  -3  12   1      105.28      178.47     60.71 o 
  -2  12   1      219.81      287.96     42.39 o 
  -1  12   1      449.45      649.95     83.93 o 
   0  12   1      348.19      357.57     62.68 o 
   1  12   1      122.05      172.74     51.85 o 
   2  12   1       10.50       42.07     43.94 o 
   3  12   1      599.18      694.73     87.67 o 
   4  12   1       76.86       95.80     48.94 o 
   5  12   1      169.55      221.27     60.50 o 
  -3  13   1      865.73      978.68     88.51 o 
  -2  13   1      580.98      737.63     88.51 o 
  -1  13   1      535.20      673.48     86.32 o 
   0  13   1      328.02      388.80     70.08 o 
   1  13   1      114.13      225.43     59.66 o 
   2  13   1      704.21      754.81     91.84 o 
   3  13   1      115.86      136.82     60.18 o 
   4  13   1      289.62      548.64     85.90 o 
  -1  14   1       70.80       79.66     64.77 o 
   0  14   1       29.06      165.25     64.04 o 
   1  14   1        3.53      -35.72     52.38 o 
  -3 -13   2      696.58      768.76     84.03 o 
  -2 -13   2        0.32        9.79     53.42 o 
  -1 -13   2     1083.96     1161.52     97.98 o 
   0 -13   2      237.69      351.01     70.39 o 
   1 -13   2      356.15      495.12     80.38 o 
   2 -13   2     1688.53     1843.42    112.51 o 
  -4 -12   2       47.61      167.23     58.00 o 
  -3 -12   2      106.93      172.74     58.00 o 
  -2 -12   2      286.21      383.49     71.01 o 
  -1 -12   2      252.87      158.58     57.79 o 
   0 -12   2      277.44      420.81     46.13 o 
   1 -12   2       79.53       51.70     33.90 o 
   3 -12   2      527.41      714.93     61.85 o 
   4 -12   2      315.13      407.44     78.61 o 
  -5 -11   2       91.88      187.22     65.49 o 
  -4 -11   2      249.84      305.40     61.23 o 
  -3 -11   2      269.20      347.47     66.74 o 
  -2 -11   2      135.08       48.83     44.88 o 
  -1 -11   2     2237.81     2110.04    149.42 o 
   0 -11   2        2.80       40.26     33.63 o 
   1 -11   2      569.19      642.26     50.77 o 
   2 -11   2      895.66      900.39     56.33 o 
   4 -11   2     1230.90     1171.31     99.86 o 
   5 -11   2      240.00      375.79     71.74 o 
  -6 -10   2        3.05      129.64     52.90 o 
  -5 -10   2     1031.10     1108.62     84.97 o 
  -4 -10   2      327.63      530.62     73.51 o 
  -3 -10   2      243.59      406.09     61.75 o 
  -2 -10   2      897.85      906.77     50.90 o 
  -1 -10   2       40.34       71.59     26.59 o 
   0 -10   2        0.29       39.60     27.84 o 
   1 -10   2        1.23       43.29     35.19 o 
   2 -10   2      338.31      338.08     40.87 o 
   3 -10   2     1859.53     1832.76     76.52 o 
   4 -10   2      451.27      581.75     68.31 o 
   5 -10   2     1860.59     1945.48    126.41 o 
   6 -10   2      525.51      702.74     82.16 o 
  -6  -9   2      198.02      322.69     59.87 o 
  -5  -9   2      688.73      808.53     69.66 o 
  -4  -9   2     1424.41     1415.69     91.63 o 
  -3  -9   2      563.96      597.62     40.56 o 
  -2  -9   2      210.78      268.48     34.09 o 
  -1  -9   2     3123.00     2944.11     88.57 o 
   0  -9   2     1016.52     1060.97     51.77 o 
   1  -9   2     2480.80     2369.84     79.88 o 
   2  -9   2     2807.82     3021.55     92.26 o 
   3  -9   2      161.31      176.77     31.43 o 
   4  -9   2      819.25      874.45     77.16 o 
   5  -9   2        1.50       39.26     36.34 o 
   6  -9   2      121.90      134.84     53.10 o 
   7  -9   2      209.26      382.04     81.63 o 
  -6  -8   2       51.73       81.57     26.59 o 
  -5  -8   2     1892.54     1933.32     59.98 o 
  -4  -8   2      181.47      272.93     23.80 o 
  -3  -8   2     2855.90     2665.28     67.18 o 
  -2  -8   2      402.73      453.94     33.23 o 
  -1  -8   2       84.49      138.82     45.92 o 
   0  -8   2        7.58       27.71     18.81 o 
   1  -8   2     2712.58     2521.44     77.74 o 
   2  -8   2     2026.71     2006.72    105.64 o 
   3  -8   2     1482.02     1441.71     59.09 o 
   4  -8   2      984.60     1046.84     52.30 o 
   5  -8   2     1897.92     1765.55    111.41 o 
   6  -8   2      686.93      763.14     80.91 o 
   7  -8   2     1323.41     1369.77    113.39 o 
  -8  -7   2      924.06      911.72     95.69 o 
  -7  -7   2       24.81      108.71     60.29 o 
  -6  -7   2     2663.99     2507.86    131.09 o 
  -5  -7   2       85.32       87.95     31.34 o 
  -4  -7   2     2057.86     2175.87     49.74 o 
  -3  -7   2    10032.89     9377.82    124.53 o 
  -2  -7   2     1394.27     1397.26     43.05 o 
  -1  -7   2     6606.15     6421.97    108.09 o 
   0  -7   2     5258.08     5198.28     91.39 o 
   1  -7   2     8224.32     7949.03    214.84 o 
   2  -7   2     3855.36     3926.08     77.50 o 
   3  -7   2     2133.99     2082.35    157.33 o 
   4  -7   2     1104.97     1182.33     52.85 o 
   5  -7   2       23.63       61.85     36.55 o 
   7  -7   2      455.01      626.11     81.32 o 
   8  -7   2       42.10       23.84     58.94 o 
  -8  -6   2      487.57      633.29     94.75 o 
  -7  -6   2      158.93      286.14     63.52 o 
  -6  -6   2      449.68      498.76     70.70 o 
  -5  -6   2        3.54       26.28     19.55 o 
  -4  -6   2       56.56      106.59     18.83 o 
  -3  -6   2     2267.63     2102.33     44.31 o 
  -2  -6   2     9022.39     8916.33    147.38 o 
  -1  -6   2        1.98       18.13     12.44 o 
   0  -6   2     5909.51     5831.11     94.69 o 
   1  -6   2     3467.81     3427.01     65.68 o 
   2  -6   2     2463.70     2600.82     57.15 o 
   3  -6   2    11006.55    10870.73    160.32 o 
   4  -6   2      177.26      230.32     39.14 o 
   5  -6   2     3897.22     3966.77    159.31 o 
   6  -6   2     1818.32     1884.82     80.14 o 
   7  -6   2      174.85      268.65     45.42 o 
   8  -6   2     1513.98     1555.74    116.31 o 
  -8  -5   2      267.53      422.02     81.63 o 
  -7  -5   2     1151.17     1370.23     64.85 o 
  -6  -5   2     4947.31     4918.47    126.19 o 
  -5  -5   2      372.12      448.80     26.51 o 
  -4  -5   2     3927.99     3677.72     86.29 o 
  -3  -5   2     3067.43     2992.61     61.30 o 
  -2  -5   2    13619.90    13821.84    157.29 o 
  -1  -5   2    13956.97    14098.04    185.45 o 
   0  -5   2       82.75      137.06     15.69 o 
   1  -5   2     7374.52     7923.46    115.53 o 
   2  -5   2     1830.99     1933.89     90.85 o 
   3  -5   2     2010.37     2071.63     52.31 o 
   4  -5   2     1428.07     1459.72     43.68 o 
   5  -5   2      307.14      381.44     38.14 o 
   6  -5   2       11.18       44.11     26.98 o 
   7  -5   2      263.97      312.90     57.74 o 
   8  -5   2       13.66      -10.63     38.64 o 
  -9  -4   2        2.43      152.86     68.83 o 
  -8  -4   2      182.72      184.92     39.62 o 
  -7  -4   2      171.51      201.52     52.11 o 
  -6  -4   2      998.65      950.83     50.03 o 
  -5  -4   2      266.87      357.50     22.46 o 
  -4  -4   2      845.35      830.81     30.06 o 
  -3  -4   2     4355.35     4565.48    148.24 o 
  -2  -4   2     5542.24     6057.52     92.41 o 
  -1  -4   2     4985.35     5092.06    209.40 o 
   0  -4   2    31431.08    32309.33    418.18 o 
   1  -4   2     3564.61     3574.48     78.74 o 
   2  -4   2    10683.73    11015.93    349.71 o 
   3  -4   2     8629.40     8600.64    126.13 o 
   4  -4   2      559.27      649.01     27.49 o 
   5  -4   2     9408.10     9194.34    189.74 o 
   6  -4   2     2415.83     2388.15     85.48 o 
   7  -4   2      968.14      946.47    153.95 o 
   8  -4   2     2684.81     2679.15    104.79 o 
   9  -4   2      234.23      351.45    109.90 o 
  -9  -3   2      559.27      774.07    103.50 o 
  -8  -3   2       34.85       56.98     30.12 o 
  -7  -3   2      185.57      311.43     38.65 o 
  -6  -3   2     1293.94     1388.03     59.26 o 
  -5  -3   2       43.31       51.03     13.84 o 
  -4  -3   2     8168.46     7830.85    117.60 o 
  -2  -3   2      236.13      329.59     20.65 o 
  -1  -3   2    15971.54    15917.76    196.13 o 
   0  -3   2       98.61      165.73     11.26 o 
   1  -3   2     3637.67     3775.66     59.39 o 
   2  -3   2      246.91      309.02     15.28 o 
   3  -3   2       12.97       45.74     10.17 o 
   4  -3   2     2586.67     2723.34     56.65 o 
   5  -3   2     1847.12     1740.47     64.02 o 
   6  -3   2     5726.87     5721.71    141.81 o 
   7  -3   2     2835.09     2729.17     96.76 o 
   8  -3   2      560.05      567.89     52.15 o 
   9  -3   2      628.45      671.43     59.91 o 
  -9  -2   2      260.07      417.18     66.95 o 
  -8  -2   2      586.37      575.37     49.62 o 
  -7  -2   2       83.11       76.81     53.83 o 
  -6  -2   2       19.07       13.47     45.82 o 
  -5  -2   2      715.72      852.60     29.03 o 
  -4  -2   2      118.50      109.97     12.65 o 
  -3  -2   2    14456.12    14610.88    185.92 o 
  -2  -2   2       12.93       26.07      7.32 o 
  -1  -2   2     1118.52     1203.85     25.50 o 
   0  -2   2    10205.61     9924.80    165.25 o 
   1  -2   2      192.18      223.52     11.03 o 
   2  -2   2    14784.56    15089.64    274.01 o 
   3  -2   2    13071.75    13375.57    173.66 o 
   5  -2   2    13030.09    12849.13    234.56 o 
   6  -2   2      781.89      822.56     47.44 o 
   7  -2   2     6159.42     5745.29    148.18 o 
   8  -2   2       38.30      109.89     34.25 o 
   9  -2   2      212.32      234.58     45.84 o 
  -9  -1   2      768.21      805.81     58.17 o 
  -8  -1   2      936.90      914.18     72.58 o 
  -7  -1   2      829.26      839.92     50.48 o 
  -6  -1   2     2244.84     2148.53     75.45 o 
  -5  -1   2      583.49      680.19     38.30 o 
  -4  -1   2     9330.13     9325.96    128.89 o 
  -3  -1   2     3209.15     3526.90     81.35 o 
  -2  -1   2     2942.07     2971.38     62.53 o 
  -1  -1   2     2867.59     3193.85     92.26 o 
   0  -1   2       40.29       73.58     16.71 o 
   1  -1   2      279.97      246.90     12.32 o 
   2  -1   2     4991.49     5457.18     77.06 o 
   3  -1   2     6590.11     7121.98    130.20 o 
   4  -1   2     8268.11     7461.02    387.80 o 
   5  -1   2      626.56      655.07     24.87 o 
   6  -1   2     2249.27     2307.93     78.78 o 
   7  -1   2      917.40      903.72     59.98 o 
   8  -1   2     1016.03     1080.50     61.58 o 
   9  -1   2     1307.38     1296.87     71.65 o 
  -9   0   2      450.40      583.49     58.52 o 
  -8   0   2      106.77      194.94     36.19 o 
  -7   0   2     1520.75     1399.42     64.91 o 
  -6   0   2      112.21      156.61     36.96 o 
  -5   0   2      148.77      158.97     24.63 o 
  -4   0   2        2.46       21.66     13.84 o 
  -3   0   2     4413.94     4291.72     64.14 o 
  -2   0   2     8967.97     9095.46    116.33 o 
  -1   0   2     3740.87     3757.23     51.32 o 
   0   0   2     3714.10     3879.08     62.59 o 
   1   0   2     2433.02     2674.50     39.95 o 
   2   0   2     6620.69     6951.19     92.43 o 
   3   0   2    14299.36    14706.35    183.73 o 
   4   0   2     6185.76     6258.69    168.58 o 
   5   0   2     3159.32     3044.43     60.72 o 
   6   0   2      476.70      484.13     36.04 o 
   7   0   2      513.50      481.44     65.65 o 
   8   0   2      210.80      240.23     40.26 o 
   9   0   2      377.21      381.83     52.32 o 
  -9   1   2      903.28      859.20     61.29 o 
  -8   1   2      422.60      539.03     56.59 o 
  -7   1   2     1866.12     1806.94     74.79 o 
  -6   1   2     2739.93     2589.97     85.30 o 
  -5   1   2      473.27      515.65     34.83 o 
  -4   1   2     5688.84     5323.02    114.31 o 
  -3   1   2     3367.85     3424.87     77.84 o 
  -2   1   2     3913.60     4075.72     79.84 o 
  -1   1   2      326.61      350.88      9.71 o 
   0   1   2     5399.39     5475.72     87.82 o 
   1   1   2     2530.43     2639.79     67.06 o 
   2   1   2       87.41      125.26     11.76 o 
   3   1   2     6417.72     6672.02     94.48 o 
   4   1   2     5051.00     5084.39     85.08 o 
   5   1   2     1767.70     1745.44     58.79 o 
   6   1   2     3612.42     3553.27     97.59 o 
   7   1   2       75.87      117.54     36.70 o 
   8   1   2     1282.74     1209.94     63.10 o 
   9   1   2     1410.79     1406.63    120.06 o 
  -9   2   2      269.27      307.64     48.55 o 
  -8   2   2       13.72       36.68     30.63 o 
  -7   2   2      637.59      590.81     44.66 o 
  -6   2   2      541.79      563.96     52.06 o 
  -5   2   2    10413.97     9661.02    232.93 o 
  -4   2   2      149.59      197.66     24.00 o 
  -3   2   2     9498.15    10167.34    178.32 o 
  -2   2   2     1456.25     1466.56     28.01 o 
  -1   2   2     2329.83     2366.01     38.19 o 
   0   2   2    17253.73    17770.03    211.08 o 
   1   2   2     1720.46     1904.08     31.11 o 
   2   2   2     4607.07     4737.06    127.87 o 
   3   2   2     5917.53     6072.07    137.73 o 
   4   2   2     1380.45     1391.02     35.41 o 
   5   2   2      261.80      293.27     20.12 o 
   6   2   2      395.41      406.34     43.99 o 
   7   2   2      115.64      101.33     30.64 o 
   8   2   2      120.31      159.30     61.59 o 
   9   2   2      557.46      605.39     97.46 o 
  -9   3   2      841.15      754.99     61.34 o 
  -8   3   2       38.97       65.44     33.91 o 
  -7   3   2     3247.67     3121.78    104.95 o 
  -6   3   2     2388.15     2367.42     83.31 o 
  -5   3   2     3399.57     3277.89     94.14 o 
  -4   3   2     4828.93     4866.37    112.38 o 
  -3   3   2      648.93      803.99     22.52 o 
  -2   3   2     2638.42     2746.17     52.21 o 
  -1   3   2      262.03      273.50     13.03 o 
   0   3   2      726.59      831.92     21.30 o 
   1   3   2    34164.25    35543.59    412.55 o 
   2   3   2      464.44      564.37     15.82 o 
   3   3   2     3251.99     3278.91     57.58 o 
   4   3   2     2082.88     1979.93     44.85 o 
   5   3   2      521.91      548.12     25.26 o 
   6   3   2     3263.78     3281.94     70.49 o 
   7   3   2       60.32      158.48     31.77 o 
   8   3   2       52.31       30.61     50.81 o 
   9   3   2      383.77      484.29     89.86 o 
  -9   4   2      246.02      281.47     52.24 o 
  -8   4   2      809.82      773.10     57.82 o 
  -7   4   2      627.05      627.35     60.13 o 
  -6   4   2     1274.30     1323.43    115.06 o 
  -5   4   2     3939.89     3781.03    104.88 o 
  -4   4   2      584.22      618.67     36.91 o 
  -3   4   2    20475.75    20593.73    383.60 o 
  -2   4   2     1000.36     1018.02     28.11 o 
  -1   4   2     9868.59    10365.85    142.65 o 
   0   4   2    41239.97    41148.14    476.60 o 
   1   4   2     3244.98     3588.72    117.04 o 
   2   4   2    11064.67    11053.32    126.53 o 
   3   4   2     1537.20     1653.29     46.00 o 
   4   4   2     2358.85     2246.88     49.74 o 
   5   4   2     3344.45     3357.11     68.41 o 
   6   4   2      151.76      160.50     21.55 o 
   7   4   2       37.06        1.46     44.25 o 
   8   4   2      107.29      203.67     61.95 o 
   9   4   2       23.08       99.54     66.43 o 
  -8   5   2      425.01      469.17     68.57 o 
  -7   5   2     1564.40     1612.60    145.52 o 
  -6   5   2       68.67      141.40     32.17 o 
  -5   5   2      144.52      189.22     31.86 o 
  -4   5   2      842.00      920.59     45.56 o 
  -3   5   2     2329.89     2271.50     49.89 o 
  -2   5   2     1064.89     1284.75     34.76 o 
  -1   5   2      419.48      500.17     21.71 o 
   0   5   2      117.92      187.23     15.60 o 
   1   5   2     3146.46     3227.50     58.14 o 
   2   5   2     2177.10     2328.63     47.78 o 
   3   5   2     4821.79     4769.32     99.46 o 
   4   5   2     2802.07     2689.73     57.73 o 
   5   5   2      274.40      365.03     24.61 o 
   6   5   2     2706.51     2643.65     82.66 o 
   7   5   2      105.59      176.60     55.08 o 
   8   5   2     1341.36     1320.83    109.12 o 
   9   5   2        1.10       67.68     62.68 o 
  -8   6   2      763.09      660.88     54.87 o 
  -7   6   2      539.58      536.71     56.76 o 
  -6   6   2     3917.71     3981.59    172.95 o 
  -5   6   2     4218.09     4051.29    115.93 o 
  -4   6   2      414.84      438.33     35.67 o 
  -3   6   2    17642.05    17306.79    232.63 o 
  -2   6   2        8.43        2.03     10.92 o 
  -1   6   2    16574.35    16540.17    216.25 o 
   0   6   2     4067.80     4151.26     74.35 o 
   1   6   2        2.77       11.53     13.11 o 
   2   6   2     6956.29     6815.04    129.91 o 
   3   6   2      200.93      303.84     27.29 o 
   4   6   2      714.24      757.71     34.08 o 
   5   6   2      216.43      315.65     40.58 o 
   6   6   2       72.85       91.96     25.76 o 
   7   6   2      349.40      364.54     72.68 o 
   8   6   2      387.86      581.85     94.96 o 
  -8   7   2       28.34       78.57     41.88 o 
  -7   7   2      620.98      717.08     56.56 o 
  -6   7   2       51.68       81.07     32.72 o 
  -5   7   2      495.80      536.54     41.54 o 
  -4   7   2       20.49       65.49     37.90 o 
  -3   7   2       30.35       23.38     35.94 o 
  -2   7   2      347.29      402.77     24.13 o 
  -1   7   2     2803.31     2826.11     61.66 o 
   0   7   2     4687.66     4891.43    114.23 o 
   1   7   2     7142.27     7076.14    112.84 o 
   2   7   2        3.52       11.11     13.09 o 
   3   7   2    13114.37    12051.15    321.80 o 
   4   7   2     1366.50     1337.40     46.47 o 
   5   7   2     3791.53     3824.87     87.98 o 
   6   7   2     2257.19     2117.80     65.54 o 
   7   7   2        0.92       -8.10     38.72 o 
   8   7   2     1104.96     1102.11     91.16 o 
  -7   8   2      331.61      404.19     56.64 o 
  -6   8   2     2405.81     2443.64     97.62 o 
  -5   8   2     2504.12     2292.46     87.10 o 
  -4   8   2     3429.88     3418.72    148.22 o 
  -2   8   2     1088.04     1067.98     38.86 o 
  -1   8   2     4665.52     4441.85     86.63 o 
   0   8   2      279.47      301.17     25.16 o 
   1   8   2      412.52      418.70     30.36 o 
   2   8   2     1608.56     1570.15     62.21 o 
   3   8   2        0.29       31.35     23.59 o 
   4   8   2      241.32      342.06     86.32 o 
   5   8   2      198.98      215.71     31.68 o 
   6   8   2      134.20      142.29     33.24 o 
   7   8   2      128.19      198.40     45.65 o 
   8   8   2      167.61      325.50    133.33 o 
  -7   9   2      117.46      237.20     66.85 o 
  -6   9   2       58.29      205.13     58.94 o 
  -5   9   2       82.87       92.99     34.77 o 
  -4   9   2     1011.34     1011.48     56.05 o 
  -3   9   2     1394.30     1355.46     47.89 o 
  -2   9   2     1801.94     1705.94     52.60 o 
  -1   9   2     2501.45     2451.78     63.15 o 
   0   9   2     3266.31     3346.90     75.30 o 
   2   9   2      504.84      561.78     42.72 o 
   3   9   2     5262.07     4776.04    126.90 o 
   4   9   2     1121.72     1052.00    114.07 o 
   5   9   2     1554.80     1389.41     69.36 o 
   6   9   2      444.21      571.48     39.11 o 
   7   9   2      541.56      646.52     66.82 o 
  -6  10   2      667.53      653.80     75.18 o 
  -5  10   2     1623.95     1516.80    104.85 o 
  -4  10   2     1205.22     1086.45     85.38 o 
  -3  10   2      759.54      812.97     46.62 o 
  -2  10   2      159.74      289.78     34.26 o 
  -1  10   2      338.27      430.02     39.20 o 
   0  10   2      430.58      479.91     43.07 o 
   1  10   2       74.94      157.81     32.89 o 
   2  10   2      180.26      231.50     39.21 o 
   3  10   2      155.11      175.56     37.12 o 
   4  10   2      165.32      209.10     40.12 o 
   5  10   2      554.35      667.12     63.77 o 
   6  10   2        3.20       69.48     74.87 o 
   7  10   2     1035.97     1278.25    135.78 o 
  -5  11   2       67.12      112.46     50.19 o 
  -4  11   2       45.92       96.00     52.69 o 
  -3  11   2       25.29       95.59     45.71 o 
  -2  11   2     1766.66     1816.91     71.60 o 
  -1  11   2      172.67      204.40     48.83 o 
   0  11   2     1669.19     1688.81    101.31 o 
   1  11   2     2650.87     2584.92    128.18 o 
   2  11   2      852.67      791.98     72.47 o 
   3  11   2     2034.51     2070.22    121.20 o 
   4  11   2       48.91      215.75     54.98 o 
   5  11   2      422.75      545.62     76.12 o 
   6  11   2       55.67      158.27     58.94 o 
  -4  12   2       79.71      163.37     60.91 o 
  -3  12   2     1250.29     1210.15     91.21 o 
  -2  12   2       12.64       55.08     48.63 o 
  -1  12   2      155.93      260.52     56.64 o 
   0  12   2      329.25      283.53     60.91 o 
   1  12   2       41.70       93.09     53.62 o 
   2  12   2        0.52        2.60     50.81 o 
   3  12   2      177.61      173.47     55.60 o 
   4  12   2      623.07      766.16     78.72 o 
   5  12   2      104.79      145.88     59.66 o 
  -2  13   2     1073.31     1166.62     92.46 o 
  -1  13   2       69.08       48.83     48.42 o 
   0  13   2      964.64      994.82     93.50 o 
   2  13   2        8.57       25.72     54.77 o 
   3  13   2      932.56      966.18     89.76 o 
   4  13   2       17.45      132.34     58.83 o 
  -1  14   2      288.80      468.67     81.84 o 
   0  14   2      213.60      427.33     78.82 o 
   1  14   2       43.22       55.29     58.94 o 
  -2 -13   3      483.35      738.25     95.48 o 
  -1 -13   3       31.37      211.48     62.37 o 
   0 -13   3      469.63      678.59     89.55 o 
   1 -13   3       91.90      235.65    125.68 o 
   2 -13   3      286.71      268.17     51.28 o 
  -4 -12   3      143.80      316.13     65.60 o 
  -3 -12   3      502.50      680.36     76.53 o 
  -2 -12   3        6.65      106.21     51.85 o 
  -1 -12   3      413.95      483.87     80.59 o 
   0 -12   3        0.04       76.88     68.77 o 
   1 -12   3       24.91       20.44     34.52 o 
   2 -12   3        1.54        1.35     35.51 o 
   3 -12   3       26.28      140.76     41.81 o 
   4 -12   3      450.61      588.83     91.63 o 
  -5 -11   3        4.33      102.36     48.52 o 
  -4 -11   3      622.66      649.95     67.99 o 
  -3 -11   3      283.21      462.42     72.58 o 
  -2 -11   3      615.58      696.50     71.53 o 
  -1 -11   3      272.76      438.29     73.72 o 
   0 -11   3     2783.41     2722.57    109.07 o 
   1 -11   3     1125.55     1087.40     61.00 o 
   2 -11   3      538.81      638.41     57.88 o 
   3 -11   3      792.69      817.94     66.80 o 
   4 -11   3        0.13       25.09     49.88 o 
   5 -11   3      350.72      484.29     82.88 o 
  -6 -10   3      853.67      894.13     78.72 o 
  -5 -10   3        2.70       74.03     48.21 o 
  -4 -10   3     4835.38     4318.61    178.78 o 
  -3 -10   3       44.14      102.46     45.19 o 
  -2 -10   3       40.38      108.02     30.40 o 
  -1 -10   3      461.48      495.98     44.25 o 
   0 -10   3      196.32      254.61     34.45 o 
   1 -10   3        6.98       19.21     25.59 o 
   2 -10   3      291.75      445.25     50.87 o 
   3 -10   3      759.07      775.51     71.74 o 
   4 -10   3      542.30      672.86     76.95 o 
   5 -10   3       63.82       98.40     59.46 o 
   6 -10   3      766.33      948.27     94.55 o 
  -5  -9   3      507.16      589.35     63.83 o 
  -4  -9   3     2648.50     2497.14    123.81 o 
  -3  -9   3     2615.35     2585.87     85.82 o 
  -2  -9   3     5963.29     5453.29    132.95 o 
  -1  -9   3       48.14       57.65     24.26 o 
   0  -9   3     8335.42     7908.19    377.46 o 
   1  -9   3     1744.77     1568.91     64.50 o 
   2  -9   3     5209.72     4920.38    126.51 o 
   3  -9   3     2801.68     2755.90     90.60 o 
   4  -9   3       18.11       49.97     29.95 o 
   5  -9   3      688.03      738.46     89.34 o 
   6  -9   3       81.84      137.13     56.64 o 
  -5  -8   3      190.39      180.66     42.59 o 
  -4  -8   3      441.40      504.84     35.87 o 
  -3  -8   3      912.70      879.79     46.76 o 
  -2  -8   3      897.46      832.26     44.68 o 
  -1  -8   3      487.43      564.26     54.25 o 
   0  -8   3      242.39      351.57     34.77 o 
   1  -8   3      764.52      746.55     42.23 o 
   2  -8   3     3402.92     3398.38     96.89 o 
   3  -8   3       10.72       26.01     22.41 o 
   4  -8   3     3714.04     3611.65    103.96 o 
   5  -8   3      772.18      761.99     76.84 o 
   6  -8   3      722.35      819.36     82.05 o 
   7  -8   3     1642.05     1582.19    120.79 o 
  -8  -7   3       93.27       54.77     65.18 o 
  -7  -7   3      931.04     1087.49     95.38 o 
  -6  -7   3       73.51      231.58     57.89 o 
  -5  -7   3     3420.97     3353.68     96.55 o 
  -4  -7   3      477.79      481.33     25.21 o 
  -3  -7   3     4427.09     4279.20     72.03 o 
  -2  -7   3     6168.73     5834.16    127.53 o 
  -1  -7   3     3511.98     3352.12     86.93 o 
   0  -7   3     8180.56     7484.57    150.43 o 
   1  -7   3     1215.78     1206.21     50.83 o 
   2  -7   3     1360.44     1311.43     53.74 o 
   3  -7   3     2819.76     2971.71     86.98 o 
   4  -7   3     1522.16     1490.78    131.51 o 
   5  -7   3     1119.42     1078.74     81.43 o 
   6  -7   3       12.96       62.48     42.90 o 
   7  -7   3        9.99       79.34     55.08 o 
  -8  -6   3       32.88        8.12     57.48 o 
  -7  -6   3      486.29      531.98     78.51 o 
  -6  -6   3      511.64      596.38     43.42 o 
  -5  -6   3      104.98       84.60     19.04 o 
  -4  -6   3        1.44       29.36     15.32 o 
  -3  -6   3       22.76       58.35     17.19 o 
  -2  -6   3       27.22       29.22     21.64 o 
  -1  -6   3     6011.87     5865.75     96.69 o 
   0  -6   3      463.54      486.68     27.39 o 
   1  -6   3    11654.42    12024.20    166.58 o 
   2  -6   3     4359.97     4392.72     80.25 o 
   3  -6   3     1683.71     1732.20     60.16 o 
   4  -6   3    10068.40     9972.33    155.18 o 
   5  -6   3       61.90       83.22     27.05 o 
   6  -6   3     5414.45     5038.53    201.27 o 
   7  -6   3     1011.96     1035.84     91.11 o 
   8  -6   3      100.13      249.59     62.58 o 
  -8  -5   3       14.36       44.05     60.08 o 
  -7  -5   3       77.74      135.52     35.40 o 
  -6  -5   3       91.51      180.27     33.16 o 
  -5  -5   3     5665.14     5349.79     99.67 o 
  -4  -5   3        8.72       25.62     13.71 o 
  -3  -5   3     2648.21     2376.54     53.86 o 
  -2  -5   3     5289.61     5088.86     80.35 o 
  -1  -5   3       35.82       76.37     29.41 o 
   0  -5   3    18813.68    18490.08    234.49 o 
   1  -5   3     1181.41     1366.06     38.96 o 
   2  -5   3     3706.09     3889.99     70.96 o 
   3  -5   3      736.01      898.15     48.91 o 
   4  -5   3      734.92      782.83     36.99 o 
   5  -5   3      441.84      459.90     38.06 o 
   6  -5   3     1963.63     1893.77     76.52 o 
   7  -5   3      412.51      571.96     65.55 o 
   8  -5   3     1458.71     1441.02     77.74 o 
  -9  -4   3      575.64      805.83    116.62 o 
  -8  -4   3        2.91       39.88     34.04 o 
  -7  -4   3      101.12      151.02     33.42 o 
  -6  -4   3     1116.86     1190.13     56.60 o 
  -5  -4   3      248.15      265.00     26.53 o 
  -4  -4   3       31.83       52.30     14.07 o 
  -3  -4   3      516.26      456.44     22.76 o 
  -2  -4   3      773.74      628.12     23.84 o 
  -1  -4   3      969.65      999.68     22.34 o 
   0  -4   3      163.55      219.71     13.92 o 
   1  -4   3    22746.42    22835.82    388.45 o 
   2  -4   3     5373.22     5648.73     88.84 o 
   3  -4   3     5321.58     5152.70     87.14 o 
   4  -4   3    10942.81    11218.35    162.70 o 
   5  -4   3        0.53       -3.67     21.97 o 
   6  -4   3     6365.81     6482.39    157.05 o 
   7  -4   3      392.41      470.50     49.33 o 
   8  -4   3      327.59      420.44     55.65 o 
   9  -4   3      492.87      625.87     64.58 o 
  -9  -3   3      503.82      551.51     62.44 o 
  -8  -3   3     1229.90     1244.19     67.44 o 
  -7  -3   3     1909.61     1860.07     76.25 o 
  -6  -3   3       38.84       43.34     22.94 o 
  -5  -3   3     3406.38     3596.51     95.44 o 
  -4  -3   3     1196.78     1102.26     33.82 o 
  -3  -3   3     8726.57     8012.86    116.58 o 
  -2  -3   3     7616.68     7556.53    107.07 o 
  -1  -3   3        8.90       29.68      7.67 o 
   0  -3   3     4657.38     4740.77     90.15 o 
   1  -3   3       57.21       96.38      9.20 o 
   2  -3   3       13.07       32.15     14.38 o 
   3  -3   3     1200.15     1356.88     35.76 o 
   4  -3   3       49.68       93.56     15.84 o 
   5  -3   3      835.96      834.73     44.91 o 
   6  -3   3     1820.76     1873.18     72.70 o 
   7  -3   3     1251.88     1310.35     65.71 o 
   8  -3   3     3591.63     3613.61    121.21 o 
  -9  -2   3      732.31      839.28     60.76 o 
  -8  -2   3       75.52       74.44     36.39 o 
  -7  -2   3     1007.14      958.14     53.46 o 
  -6  -2   3       19.62       21.60     21.77 o 
  -5  -2   3       50.76      127.16     24.45 o 
  -4  -2   3      456.18      511.45     21.21 o 
  -3  -2   3      879.65      867.33     26.65 o 
  -2  -2   3     2768.51     2556.14     46.19 o 
  -1  -2   3    26418.90    28005.65    327.49 o 
   0  -2   3      138.25      211.30     45.40 o 
   1  -2   3    12302.68    12606.59    157.44 o 
   2  -2   3     2632.79     2738.90     48.67 o 
   3  -2   3    21924.64    23770.68    419.57 o 
   4  -2   3     3660.72     3621.26     77.14 o 
   5  -2   3      658.43      673.93     59.77 o 
   6  -2   3      388.19      495.88     37.98 o 
   7  -2   3      147.24      163.51     34.10 o 
   8  -2   3     1406.94     1344.42     70.65 o 
   9  -2   3       41.60      161.66     70.86 o 
  -9  -1   3       68.59      195.21     80.18 o 
  -8  -1   3      928.26      895.09     57.33 o 
  -7  -1   3     1533.06     1519.41    112.25 o 
  -6  -1   3     1544.03     1562.51     63.52 o 
  -5  -1   3     5431.01     5132.35    122.61 o 
  -4  -1   3      255.98      240.53     14.92 o 
  -3  -1   3     8439.09     8710.90    118.95 o 
  -2  -1   3     5218.82     4944.59    138.49 o 
  -1  -1   3     5038.46     5316.31     72.55 o 
   0  -1   3      366.09      373.74     12.34 o 
   1  -1   3     4291.39     4282.89     75.82 o 
   3  -1   3       53.54       91.55     11.20 o 
   4  -1   3        1.48       22.59     11.58 o 
   5  -1   3     8292.70     8168.98    164.57 o 
   6  -1   3       92.94      115.44     31.71 o 
   7  -1   3     2049.01     1915.15     75.46 o 
   8  -1   3     1550.52     1587.82     73.94 o 
   9  -1   3      990.48     1075.20     68.14 o 
  -9   0   3       95.45      132.18     42.86 o 
  -8   0   3       93.39       87.87     52.58 o 
  -7   0   3        1.06       37.86     25.69 o 
  -6   0   3      978.43      957.13     60.13 o 
  -5   0   3      183.09      181.23     25.64 o 
  -4   0   3     3584.51     3467.20     57.22 o 
  -3   0   3      861.70      922.03     42.24 o 
  -2   0   3     1447.95     1518.17     28.82 o 
  -1   0   3    22053.37    22606.61    331.71 o 
   0   0   3     4143.87     4141.03     79.53 o 
   1   0   3    12698.42    12788.89    184.68 o 
   2   0   3     2631.87     2860.67     47.44 o 
   3   0   3     4348.61     4359.37     77.27 o 
   4   0   3     4106.52     3918.55     89.56 o 
   5   0   3      543.92      428.23     55.48 o 
   6   0   3     1798.51     1789.44     66.16 o 
   7   0   3        1.89       -4.40     22.97 o 
   8   0   3     1061.19     1004.17     59.99 o 
   9   0   3       12.40        9.39     41.70 o 
  -9   1   3      164.46      172.96     46.80 o 
  -8   1   3     2139.77     2044.41    184.77 o 
  -7   1   3      999.62      991.28     56.51 o 
  -6   1   3     3881.99     3625.29    104.50 o 
  -5   1   3     8326.34     7830.06    162.20 o 
  -4   1   3     5249.01     5037.24    139.53 o 
  -3   1   3     5701.47     6054.38    118.23 o 
  -2   1   3     5503.48     5653.31    103.95 o 
  -1   1   3     1250.75     1284.73     23.85 o 
   0   1   3       12.81       32.05     14.32 o 
   1   1   3       83.95       94.09      6.32 o 
   2   1   3       76.65      113.68     13.06 o 
   3   1   3     1633.28     1744.64     38.59 o 
   4   1   3       27.08       32.70      9.66 o 
   5   1   3     1747.75     1644.67     42.10 o 
   6   1   3      403.48      453.47     33.93 o 
   7   1   3      772.04      887.43     99.18 o 
   8   1   3      684.06      578.96     46.33 o 
   9   1   3       98.45      203.36     73.62 o 
  -9   2   3      174.35      318.38     78.98 o 
  -8   2   3      262.21      237.28     40.89 o 
  -7   2   3      108.08      120.53     33.32 o 
  -6   2   3       17.29       33.95     22.03 o 
  -5   2   3      100.06      137.93     24.39 o 
  -4   2   3    10330.84     9884.14    184.54 o 
  -3   2   3       58.81      126.15     18.55 o 
  -2   2   3    12906.79    13393.42    270.32 o 
  -1   2   3    46205.20    45490.40    777.96 o 
   0   2   3     5881.22     5919.25    165.14 o 
   1   2   3    74661.07    73790.70   1269.08 o 
   2   2   3     1258.09     1370.02     27.92 o 
   3   2   3    13424.14    13429.34    271.85 o 
   4   2   3     8354.59     8734.83    209.83 o 
   5   2   3      483.60      533.62     24.72 o 
   6   2   3     1298.48     1330.09     40.68 o 
   7   2   3       77.36       94.91     27.15 o 
   8   2   3       91.61      174.20     63.31 o 
   9   2   3        8.98        5.10     61.95 o 
  -9   3   3       75.84       89.57    116.46 o 
  -8   3   3     2538.69     2343.77     96.00 o 
  -7   3   3       64.68       76.15     58.21 o 
  -6   3   3     3435.70     3221.34    257.29 o 
  -5   3   3     3289.64     3101.57     91.31 o 
  -4   3   3      901.00      787.09     39.53 o 
  -3   3   3      376.66      448.06     31.83 o 
  -2   3   3      248.81      288.37     26.44 o 
  -1   3   3      196.84      209.31     11.86 o 
   0   3   3     4542.82     5033.40    128.04 o 
   1   3   3        0.07       -4.88      9.43 o 
   2   3   3     1780.83     2006.29     32.97 o 
   3   3   3     1028.06      985.96     27.00 o 
   4   3   3       10.36       38.62     11.21 o 
   5   3   3     4211.01     4054.24     85.85 o 
   6   3   3     1039.42     1071.05     37.47 o 
   7   3   3     5798.08     5750.02    226.68 o 
   8   3   3      440.53      564.67     91.53 o 
   9   3   3      579.89      799.16    111.62 o 
  -9   4   3       79.14       52.69     40.19 o 
  -8   4   3      346.48      399.98     87.67 o 
  -7   4   3     1180.80     1223.47     65.80 o 
  -6   4   3     1067.47      998.31     54.87 o 
  -5   4   3      966.38     1097.85     53.19 o 
  -4   4   3     7215.93     7174.51    151.11 o 
  -3   4   3     1714.85     1876.10     40.79 o 
  -2   4   3    26704.16    27158.57    325.85 o 
  -1   4   3     2452.56     2635.46     48.57 o 
   0   4   3     8653.65     8217.95    111.93 o 
   1   4   3    27260.28    27803.65    519.29 o 
   2   4   3        7.63       10.25      7.09 o 
   3   4   3     6554.17     6524.65     85.80 o 
   4   4   3       65.31       80.51     13.70 o 
   5   4   3      823.88      865.86     32.24 o 
   6   4   3     1347.59     1326.61    115.27 o 
   7   4   3       20.68      -22.07     41.65 o 
   8   4   3      424.35      563.53     91.21 o 
   9   4   3       53.72      108.50     66.54 o 
  -8   5   3      916.45      909.46    112.61 o 
  -7   5   3       48.77       16.12     31.53 o 
  -6   5   3     2025.60     1929.70    130.21 o 
  -5   5   3       99.72      116.34     25.50 o 
  -4   5   3        5.93       12.62     18.89 o 
  -3   5   3      739.51      849.78     28.69 o 
  -2   5   3      373.13      371.32     19.75 o 
  -1   5   3     3556.10     3886.60     67.78 o 
   0   5   3      124.46      124.69     13.10 o 
   1   5   3     1224.62     1365.28     35.86 o 
   2   5   3     3116.32     3044.54     55.95 o 
   3   5   3     2630.53     2457.52     44.85 o 
   4   5   3     3950.70     3820.13     63.85 o 
   5   5   3     5945.01     5353.94    171.49 o 
   6   5   3      418.95      487.23     60.03 o 
   7   5   3     2900.09     2675.92    147.55 o 
   8   5   3      625.01      692.02     85.07 o 
   9   5   3     1310.19     1294.59    118.29 o 
  -8   6   3       11.74       68.39     58.15 o 
  -7   6   3      380.17      417.45     63.10 o 
  -6   6   3      951.08      926.74     57.17 o 
  -5   6   3     4530.45     4369.70    120.91 o 
  -4   6   3     4802.38     4557.77    117.14 o 
  -3   6   3        2.61       11.64     23.01 o 
  -2   6   3    14507.03    14203.29    192.36 o 
  -1   6   3     3306.46     3448.66     65.92 o 
   0   6   3     7110.72     6827.02    105.35 o 
   1   6   3     4874.32     4787.88     80.55 o 
   2   6   3      513.49      539.78     34.41 o 
   3   6   3     2331.09     2288.82     86.82 o 
   4   6   3        0.19       -9.64     15.70 o 
   5   6   3       67.51       68.91     20.60 o 
   6   6   3      195.47      233.76     39.36 o 
   7   6   3       28.67        7.60     46.86 o 
   8   6   3        5.35      146.92     62.27 o 
  -8   7   3      375.09      504.40     63.08 o 
  -7   7   3       99.49       69.53     38.63 o 
  -6   7   3      302.58      446.18     58.21 o 
  -5   7   3        0.46       -1.49     32.12 o 
  -4   7   3     1666.65     1574.07     64.55 o 
  -3   7   3      328.74      368.57     26.71 o 
  -2   7   3     1808.27     1964.06     52.44 o 
  -1   7   3     2156.07     2132.76     51.79 o 
   0   7   3     1243.90     1141.92     35.87 o 
   1   7   3     1691.76     1664.07     43.51 o 
   2   7   3     5520.72     5337.29     91.97 o 
   3   7   3     1078.23     1135.18     52.84 o 
   4   7   3     4293.64     4199.75     90.53 o 
   5   7   3     4611.01     4479.13     97.57 o 
   6   7   3     1308.03     1252.10     50.76 o 
   7   7   3     2018.58     1871.69     97.83 o 
   8   7   3       77.85       34.70     73.15 o 
  -7   8   3      580.53      654.98     54.35 o 
  -6   8   3     1445.35     1359.94     71.67 o 
  -5   8   3     1014.10     1149.57     60.85 o 
  -4   8   3     2354.60     2301.34    121.88 o 
  -3   8   3      499.22      567.93     30.65 o 
  -2   8   3     3948.04     3873.42     79.79 o 
  -1   8   3     1300.63     1387.71     42.83 o 
   0   8   3     1166.45     1178.11     39.17 o 
   1   8   3        5.12       22.63     21.84 o 
   2   8   3       13.64       30.47     22.02 o 
   3   8   3      574.00      561.26     56.07 o 
   4   8   3      102.99      159.58     51.65 o 
   5   8   3      178.87      181.68     28.68 o 
   6   8   3      377.92      491.75     70.41 o 
   7   8   3       66.64       51.88     41.60 o 
   8   8   3      185.45      179.32     58.11 o 
  -7   9   3       13.43      134.94    107.77 o 
  -6   9   3       24.24      140.12     75.39 o 
  -5   9   3      287.72      218.25     53.10 o 
  -4   9   3       12.43       61.04     31.29 o 
  -2   9   3      165.48      233.05     53.33 o 
  -1   9   3     1660.91     1595.41     49.35 o 
   0   9   3     2260.56     2332.06     60.58 o 
   1   9   3      247.63      241.37     36.13 o 
   2   9   3     5671.49     5169.45    130.95 o 
   3   9   3       52.17      105.15     31.41 o 
   4   9   3     2823.97     2646.44     93.27 o 
   5   9   3      444.41      542.15     54.73 o 
   6   9   3      473.96      566.08     42.21 o 
   7   9   3      228.45      304.17    112.30 o 
  -6  10   3       59.81       84.03     59.56 o 
  -5  10   3     1037.14     1160.17     87.05 o 
  -4  10   3     3358.35     3297.24    148.69 o 
  -3  10   3      572.89      591.97     45.62 o 
  -2  10   3     3136.97     3205.82    131.65 o 
   0  10   3        7.40       39.94     37.90 o 
   1  10   3      576.60      626.31     46.13 o 
   2  10   3        1.42       16.51     27.28 o 
   4  10   3        0.82       34.14     32.95 o 
   5  10   3      204.82      373.14    113.81 o 
   6  10   3       88.20      123.75     40.22 o 
   7  10   3      129.22       71.85    102.56 o 
  -5  11   3      138.91      122.35     54.56 o 
  -3  11   3      366.87      500.32     63.52 o 
  -2  11   3      387.38      507.26     38.94 o 
  -1  11   3     1875.15     1953.71    105.17 o 
   0  11   3      360.86      486.89     68.20 o 
   1  11   3      524.76      650.16     80.49 o 
   2  11   3     2877.10     2638.55     96.35 o 
   3  11   3       50.71       31.67     67.58 o 
   4  11   3     1431.44     1308.94     71.62 o 
   5  11   3        7.54       18.11     48.89 o 
   6  11   3       16.81       29.87     58.31 o 
  -5  12   3     1754.63     1793.56    117.66 o 
  -4  12   3      209.34      308.52     58.94 o 
  -3  12   3      759.61      864.24     75.39 o 
  -2  12   3      569.42      572.17     63.10 o 
  -1  12   3      134.77      202.32     55.29 o 
   0  12   3       54.51      100.38     51.33 o 
   1  12   3       66.68       68.51     47.90 o 
   2  12   3        3.33      -61.54     41.03 o 
   3  12   3       31.30      127.24     49.98 o 
   4  12   3       75.76       25.41     50.40 o 
   5  12   3       21.67      124.01     52.17 o 
  -2  13   3       50.75       71.22     47.06 o 
  -1  13   3     1491.77     1500.34    106.94 o 
   0  13   3      817.84      751.58     81.43 o 
   1  13   3     1126.23     1116.64     93.19 o 
   2  13   3      327.25      465.34     77.26 o 
   3  13   3       10.57      -37.90     50.71 o 
   4  13   3      192.64      286.97     68.83 o 
  -1  14   3       42.77       27.07     55.08 o 
   0  14   3      439.12      505.43     86.74 o 
   1  14   3      147.65       96.63     63.52 o 
   2  14   3        0.06       85.59     57.48 o 
  -1 -13   4      716.38      788.96     98.82 o 
   0 -13   4      206.24      167.64     61.02 o 
   1 -13   4      473.98      484.61     59.91 o 
  -4 -12   4        7.39      100.48     64.56 o 
  -3 -12   4      960.81      868.72     83.30 o 
  -2 -12   4      481.22      701.39     90.69 o 
  -1 -12   4       23.58       27.37     33.89 o 
   0 -12   4      397.66      559.36     55.76 o 
   1 -12   4       30.49       88.40     56.38 o 
   2 -12   4        2.14       34.06     41.75 o 
   3 -12   4       15.56       90.88     40.72 o 
  -5 -11   4      269.46      269.37     66.54 o 
  -4 -11   4      829.77      914.22     83.30 o 
  -3 -11   4     1755.55     1783.57    113.91 o 
  -2 -11   4      414.74      503.58     46.90 o 
  -1 -11   4     2491.90     2460.27    165.98 o 
   0 -11   4      550.55      666.27     57.48 o 
   1 -11   4     2963.35     2795.31     99.74 o 
   2 -11   4     2864.76     2741.00    100.12 o 
   3 -11   4      462.46      584.33     51.87 o 
   4 -11   4     1794.20     1940.48    129.84 o 
   5 -11   4      238.69      474.81     84.13 o 
  -5 -10   4      214.70      208.98     56.85 o 
  -4 -10   4       32.56      101.11     49.04 o 
  -3 -10   4      984.53      873.17     52.89 o 
  -2 -10   4       19.68       26.12     26.76 o 
  -1 -10   4       38.77      128.14     30.67 o 
   0 -10   4        2.26       15.66     23.65 o 
   1 -10   4        0.48       39.25     25.65 o 
   2 -10   4       27.50       37.78     30.09 o 
   3 -10   4      868.38      872.77     54.24 o 
   4 -10   4      303.75      359.44     65.60 o 
   5 -10   4      630.19      714.51     79.76 o 
  -5  -9   4       36.57      125.89     52.17 o 
  -4  -9   4      739.40      862.98     69.76 o 
  -3  -9   4      743.83      847.95     48.78 o 
  -2  -9   4     1384.92     1370.82     61.17 o 
  -1  -9   4     6877.30     6631.24    152.73 o 
   0  -9   4      108.81      125.80     29.34 o 
   1  -9   4     3148.32     2974.54     93.89 o 
   2  -9   4     1208.76     1226.17     78.72 o 
   3  -9   4     1536.11     1553.00     68.23 o 
   4  -9   4     1691.10     1788.60     74.65 o 
   5  -9   4       25.51      -33.32     48.21 o 
   6  -9   4      156.18      248.44     71.43 o 
  -5  -8   4      486.42      504.60     47.11 o 
  -4  -8   4       29.50       81.85     25.84 o 
  -2  -8   4       47.36       72.52     34.05 o 
  -1  -8   4      123.63       90.39     31.97 o 
   0  -8   4     1429.92     1365.71     57.17 o 
   1  -8   4      170.92      245.00     32.14 o 
   2  -8   4      322.29      414.44     39.12 o 
   3  -8   4     3670.12     3647.90    105.31 o 
   4  -8   4       45.06       39.09     28.87 o 
   5  -8   4     6280.18     6390.08    242.61 o 
   6  -8   4      193.31      420.88     75.18 o 
   7  -8   4      812.96     1001.06    101.94 o 
  -6  -7   4      167.92      226.99     51.02 o 
  -4  -7   4     3498.46     3323.66     64.80 o 
  -3  -7   4     2421.23     2326.64     74.12 o 
  -2  -7   4     1569.99     1590.13     60.07 o 
   0  -7   4     1322.54     1413.90     55.69 o 
   1  -7   4     7725.26     6985.00    254.95 o 
   2  -7   4      689.34      778.32     42.09 o 
   3  -7   4      169.06      265.69     31.62 o 
   4  -7   4       89.10      120.05     44.05 o 
   5  -7   4      277.76      486.47     67.47 o 
   6  -7   4        0.38      119.74     43.52 o 
   7  -7   4      236.93      283.53     71.22 o 
  -8  -6   4      853.73      964.31    100.59 o 
  -7  -6   4      564.71      664.29     63.52 o 
  -6  -6   4      578.13      608.64     50.74 o 
  -5  -6   4     1059.89     1071.94     41.40 o 
  -4  -6   4       96.22      124.40     19.41 o 
  -3  -6   4      110.28      160.95     19.04 o 
  -2  -6   4      699.64      754.99     24.22 o 
  -1  -6   4      879.45      781.03     29.87 o 
   0  -6   4      676.80      710.14     53.57 o 
   1  -6   4      413.64      502.63     46.80 o 
   2  -6   4     9036.45     8849.53    169.65 o 
   3  -6   4     8322.11     8333.34    165.68 o 
   4  -6   4      811.69      861.99     44.81 o 
   5  -6   4     7136.44     7500.68    251.67 o 
   6  -6   4      438.54      557.80     75.28 o 
   7  -6   4     3626.78     3842.65    185.34 o 
   8  -6   4      601.09      687.33    100.38 o 
  -7  -5   4       23.61      130.24     34.86 o 
  -6  -5   4     1230.73     1269.44     60.51 o 
  -5  -5   4      424.87      471.97     28.08 o 
  -4  -5   4     8683.51     8454.19    134.20 o 
  -3  -5   4     1707.91     1560.47     42.92 o 
  -2  -5   4     8531.35     8339.51    124.17 o 
  -1  -5   4     2561.13     2475.67     51.51 o 
   1  -5   4     2450.98     2294.59     45.56 o 
   2  -5   4      396.92      505.71     22.21 o 
   3  -5   4       49.79      103.95     18.37 o 
   4  -5   4       36.67       41.14     24.59 o 
   5  -5   4      234.77      299.74     66.74 o 
   6  -5   4        1.80       18.57     26.49 o 
   7  -5   4     1107.79     1080.63     63.06 o 
   8  -5   4       63.07      180.55     56.44 o 
  -8  -4   4     1703.27     1709.61     80.26 o 
  -7  -4   4       10.97       64.88     31.03 o 
  -6  -4   4      492.10      468.04     38.50 o 
  -5  -4   4      557.56      608.22     37.69 o 
  -4  -4   4      155.02      176.44     19.76 o 
  -3  -4   4      223.63      273.84     19.52 o 
  -2  -4   4     4295.19     4301.47    123.12 o 
  -1  -4   4      489.15      420.09     18.92 o 
   0  -4   4     4004.40     4004.03    187.01 o 
   1  -4   4     1878.30     1992.24     39.14 o 
   2  -4   4    14377.56    14714.97    228.16 o 
   3  -4   4     3915.68     3907.04    122.82 o 
   4  -4   4     4980.08     4956.44     89.93 o 
   5  -4   4     3458.18     3475.06     77.91 o 
   6  -4   4       15.47       71.53     41.55 o 
   7  -4   4     2800.83     2896.15    102.78 o 
   8  -4   4      304.46      374.92     89.29 o 
  -9  -3   4       92.37      164.22     44.96 o 
  -8  -3   4      593.65      663.26     51.61 o 
  -7  -3   4     1387.40     1487.87     67.71 o 
  -6  -3   4     5448.29     5013.01    165.56 o 
  -5  -3   4     1029.21     1130.45     50.91 o 
  -4  -3   4     4673.80     4668.59     82.62 o 
  -3  -3   4     3272.47     3008.34     64.17 o 
  -2  -3   4    15971.38    15789.05    282.76 o 
  -1  -3   4     3859.68     3538.23    181.87 o 
   0  -3   4      146.12      207.69     17.93 o 
   1  -3   4     5763.92     5854.53     85.03 o 
   2  -3   4      788.84      840.19     25.19 o 
   3  -3   4      329.73      337.92     18.45 o 
   4  -3   4      311.92      308.68     19.50 o 
   5  -3   4        0.31       26.38     24.92 o 
   6  -3   4      559.61      542.99     41.43 o 
   7  -3   4     1056.00      916.05     55.53 o 
   8  -3   4       67.22      148.16     58.41 o 
   9  -3   4     2213.09     2270.18     99.54 o 
  -9  -2   4      253.80      413.57     68.46 o 
  -8  -2   4      387.68      560.61     54.06 o 
  -7  -2   4       89.03      151.64     69.66 o 
  -6  -2   4     1007.41      968.46     50.82 o 
  -5  -2   4     1333.76     1193.27     51.35 o 
  -4  -2   4     1158.63     1269.45     34.75 o 
  -3  -2   4        4.80       15.87     18.52 o 
  -2  -2   4     5690.43     5859.42     90.67 o 
  -1  -2   4     7014.81     7148.03    127.01 o 
   0  -2   4    18993.39    19698.77    287.28 o 
   1  -2   4      968.60      981.16     28.27 o 
   2  -2   4     5460.15     5515.35    102.00 o 
   3  -2   4     6932.27     7160.42    106.14 o 
   4  -2   4     3792.21     3844.88     81.84 o 
   5  -2   4     7114.00     6874.85    112.95 o 
   6  -2   4      513.14      496.27     40.74 o 
   7  -2   4      481.05      498.69     40.56 o 
   8  -2   4      144.87      278.48     42.36 o 
   9  -2   4      309.01      434.23     57.20 o 
  -9  -1   4     1416.80     1276.92     74.36 o 
  -8  -1   4        2.42       -6.17     33.58 o 
  -7  -1   4     2324.85     2242.44     85.02 o 
  -6  -1   4     4388.64     4039.86    111.39 o 
  -5  -1   4     4171.27     4025.99    103.70 o 
  -4  -1   4    13861.01    13628.08    179.31 o 
  -3  -1   4      137.72      207.56     22.82 o 
  -2  -1   4    22123.19    22292.62    391.24 o 
  -1  -1   4    12400.69    12662.59    156.87 o 
   0  -1   4     5091.88     5136.24     98.77 o 
   1  -1   4     2064.77     2016.68     34.28 o 
   2  -1   4      816.75      953.92     26.20 o 
   3  -1   4     1461.62     1670.89     39.05 o 
   4  -1   4       99.14      177.29     16.66 o 
   5  -1   4      435.09      479.54     22.83 o 
   6  -1   4     1316.23     1290.70     57.14 o 
   7  -1   4      372.50      430.15     44.04 o 
   8  -1   4      123.67      126.14     36.90 o 
   9  -1   4      428.66      573.95     53.78 o 
  -9   0   4      414.21      421.01     52.40 o 
  -8   0   4      234.61      281.75     41.02 o 
  -7   0   4       52.11       16.96     36.91 o 
  -6   0   4      682.79      673.28     42.86 o 
  -5   0   4     1336.45     1349.81     55.31 o 
  -4   0   4      155.14      165.76     29.10 o 
  -3   0   4    11874.90    11586.21    150.17 o 
  -2   0   4     4468.39     4643.83     74.32 o 
  -1   0   4     3496.31     3645.65     62.04 o 
   0   0   4    57571.42    58873.23    822.66 o 
   1   0   4      144.61      175.22      9.08 o 
   2   0   4    42682.07    43641.66    501.87 o 
   3   0   4     6249.75     6376.54     94.18 o 
   4   0   4     6079.22     6171.65     96.36 o 
   5   0   4     6251.60     6203.80    108.26 o 
   6   0   4       33.96       86.06     26.03 o 
   7   0   4      743.25      698.80     45.18 o 
   8   0   4        3.84       35.64     29.99 o 
   9   0   4      208.34      123.18     71.43 o 
  -9   1   4     1507.72     1369.80     76.08 o 
  -8   1   4       52.06       76.42     34.78 o 
  -7   1   4     4384.71     4057.81    121.62 o 
  -6   1   4     2107.66     2200.68     79.06 o 
  -5   1   4     2083.76     2124.26     71.40 o 
  -3   1   4      581.58      557.19     28.59 o 
  -2   1   4     3140.01     3207.43    101.72 o 
  -1   1   4    11863.10    12237.78    150.04 o 
   0   1   4     4528.35     4464.72     62.33 o 
   1   1   4      497.01      577.39     16.12 o 
   2   1   4      568.29      577.48     23.80 o 
   3   1   4      437.27      464.00     18.19 o 
   4   1   4     5089.95     5090.75     83.46 o 
   5   1   4      252.90      300.49     21.03 o 
   6   1   4     4884.08     4634.94    105.56 o 
   7   1   4     1080.73     1062.92     73.30 o 
   8   1   4     1572.89     1463.17    114.95 o 
   9   1   4      374.82      435.45     84.45 o 
  -9   2   4      183.41      247.68     49.63 o 
  -8   2   4        0.71       51.41     34.46 o 
  -7   2   4      837.41      707.40     49.74 o 
  -6   2   4      847.91      796.51     48.23 o 
  -5   2   4      754.47      744.23     42.04 o 
  -4   2   4       50.78       75.67     17.84 o 
  -3   2   4    19137.37    18714.63    300.50 o 
  -2   2   4     2462.29     2735.76     44.76 o 
  -1   2   4    22864.15    23278.44    274.58 o 
   0   2   4    25249.09    26136.35    363.99 o 
   1   2   4     1979.99     2007.07     48.14 o 
   2   2   4    27867.55    27969.31    349.80 o 
   3   2   4     3177.15     3259.02     56.95 o 
   4   2   4     5497.41     5400.30    107.37 o 
   5   2   4     4345.64     4225.99     81.40 o 
   6   2   4      425.31      438.75     29.80 o 
   7   2   4     3409.69     3366.82     99.91 o 
   8   2   4      449.45      443.05     85.49 o 
   9   2   4       75.63       87.36     66.54 o 
  -9   3   4      447.88      619.08    131.82 o 
  -8   3   4        9.28       37.47     29.43 o 
  -7   3   4     2060.06     1944.76     81.57 o 
  -6   3   4      356.62      395.59     43.98 o 
  -5   3   4     1421.82     1387.85     78.88 o 
  -4   3   4     4900.17     4971.77    114.83 o 
  -3   3   4       56.83      101.81     10.89 o 
  -2   3   4     3758.55     3969.69     62.74 o 
  -1   3   4     1424.97     1434.31     30.85 o 
   0   3   4      141.76      197.47     10.53 o 
   1   3   4      154.44      255.55     37.64 o 
   2   3   4      301.85      316.39     10.93 o 
   3   3   4     5010.24     5463.26    142.29 o 
   4   3   4     5082.05     5125.01     84.65 o 
   5   3   4     3339.80     3424.78     68.68 o 
   6   3   4     2284.49     2279.01    127.92 o 
   7   3   4      145.65      219.29     57.37 o 
   8   3   4     2074.49     2025.45    135.05 o 
   9   3   4      861.49      801.87     96.11 o 
  -9   4   4        2.70       22.47     44.93 o 
  -8   4   4        3.30       40.13     33.38 o 
  -7   4   4      240.57      333.58     43.66 o 
  -6   4   4      910.03      915.04     72.37 o 
  -5   4   4      820.53      813.94     46.46 o 
  -4   4   4     1053.93      939.67     45.85 o 
  -3   4   4     6788.50     6728.75    100.06 o 
  -2   4   4     4359.91     4609.51     74.46 o 
  -1   4   4    11209.34    10698.34    141.93 o 
   0   4   4     6113.91     5968.19    112.78 o 
   1   4   4     3534.37     3310.98     53.26 o 
   2   4   4    20637.04    21258.68    260.67 o 
   3   4   4      318.53      370.12     15.33 o 
   4   4   4     7527.56     7321.44    128.58 o 
   5   4   4        8.57       24.58     17.44 o 
   6   4   4     1116.23     1054.03     50.53 o 
   7   4   4        7.95       33.01     43.84 o 
   8   4   4      136.63      139.74     59.14 o 
   9   4   4        5.41      111.73     70.70 o 
  -8   5   4        0.37       42.37     44.51 o 
  -7   5   4     2000.34     1799.89     82.25 o 
  -6   5   4     1764.30     1789.98     76.70 o 
  -5   5   4      367.25      443.16     38.30 o 
  -4   5   4     1086.17     1121.99     51.19 o 
  -3   5   4     1502.00     1601.04     40.17 o 
  -2   5   4      138.20      206.98     20.67 o 
  -1   5   4      417.98      489.21     21.25 o 
   0   5   4     3507.94     3581.81     62.42 o 
   1   5   4     4625.25     4759.09     74.82 o 
   2   5   4      267.90      309.94     15.63 o 
   3   5   4     8374.80     8394.24    106.98 o 
   4   5   4     2819.45     2681.98     64.18 o 
   5   5   4     1404.14     1428.19     74.87 o 
   6   5   4     4891.40     4557.06    117.51 o 
   7   5   4       97.76      202.63     59.98 o 
   8   5   4     1357.39     1383.00    114.23 o 
   9   5   4      583.95      701.39    106.94 o 
  -8   6   4       24.25       30.07     38.34 o 
  -7   6   4       21.21       86.39     36.01 o 
  -6   6   4      163.96      195.76     37.77 o 
  -5   6   4     1464.67     1388.09     64.51 o 
  -4   6   4      572.02      567.19     39.53 o 
  -3   6   4     6382.78     6333.00    136.23 o 
  -2   6   4      433.22      440.76     42.74 o 
  -1   6   4     7373.14     7189.30    110.69 o 
   0   6   4    11760.49    12080.28    246.79 o 
   1   6   4     1489.89     1451.63     50.41 o 
   2   6   4     1974.23     2043.62     44.48 o 
   3   6   4       18.99       24.58     17.76 o 
   4   6   4       51.59       26.81     16.73 o 
   5   6   4        0.55        6.69     22.91 o 
   6   6   4      309.41      433.75     37.54 o 
   7   6   4     1041.09     1120.83     67.99 o 
  -8   7   4      223.75      272.39     52.64 o 
  -7   7   4      975.03      961.94     62.97 o 
  -6   7   4      136.45      175.20     39.68 o 
  -5   7   4     1040.72      950.24     54.56 o 
  -4   7   4      188.54      248.67     34.25 o 
  -3   7   4       90.68      165.30     40.53 o 
  -2   7   4      552.94      593.22     27.67 o 
  -1   7   4        7.03       15.31     15.64 o 
   0   7   4      518.30      470.59     23.02 o 
   1   7   4     5775.67     5628.08     94.19 o 
   2   7   4      529.48      544.48     35.83 o 
   3   7   4     2971.74     2732.65     84.74 o 
   4   7   4      178.23      211.87     34.80 o 
   5   7   4      353.90      446.24     36.88 o 
   6   7   4     2917.42     2814.88     81.59 o 
   8   7   4      477.85      647.09     65.59 o 
  -7   8   4        3.61       -1.02    113.91 o 
  -6   8   4     1590.29     1718.33    159.36 o 
  -5   8   4     2271.58     2374.10    110.37 o 
  -4   8   4      450.11      568.25     44.04 o 
  -3   8   4     8281.62     7838.58    130.02 o 
  -2   8   4        7.05       25.91     15.49 o 
  -1   8   4     3221.37     3151.31     69.05 o 
   0   8   4     4490.68     4661.99     87.30 o 
   1   8   4     1006.52     1094.78     52.27 o 
   2   8   4     1118.43     1107.98     53.45 o 
   3   8   4      387.07      423.67     54.46 o 
   4   8   4        5.82        9.65     25.13 o 
   5   8   4       77.68       94.46     28.83 o 
   6   8   4        8.14        4.83     39.90 o 
   7   8   4      584.43      721.46     63.18 o 
   8   8   4      122.51      155.22     53.54 o 
  -7   9   4      321.01      418.60     56.23 o 
  -6   9   4      271.30      353.88     47.33 o 
  -5   9   4      118.60      121.05     60.24 o 
  -4   9   4       27.39       81.62     28.91 o 
  -3   9   4      466.53      515.84     72.26 o 
  -2   9   4     1016.76     1089.09     41.45 o 
  -1   9   4       14.45       68.96     17.98 o 
   0   9   4     2185.61     2186.70    124.01 o 
   1   9   4      445.08      545.73     71.59 o 
   2   9   4       35.90       49.52     34.26 o 
   3   9   4     1855.55     1753.62     72.81 o 
   4   9   4      954.22      838.32     54.46 o 
   5   9   4      769.57      672.71     51.07 o 
   6   9   4     1042.37      930.96    104.91 o 
   7   9   4        0.79       24.04     33.06 o 
  -6  10   4     1789.63     1861.66    119.74 o 
  -5  10   4      116.14      203.25     61.80 o 
  -4  10   4     1455.49     1561.95    130.89 o 
  -3  10   4     1561.41     1646.72     69.57 o 
  -2  10   4        6.10       37.18     21.39 o 
  -1  10   4     4380.01     4298.80    116.57 o 
   1  10   4      338.45      387.69     44.48 o 
   2  10   4      825.95      877.96     54.42 o 
   3  10   4       26.15       48.10     27.69 o 
   4  10   4       34.28       35.98     36.86 o 
   5  10   4       78.08       33.85     60.91 o 
   6  10   4      147.19      275.43     47.10 o 
   7  10   4        3.65       77.28     80.91 o 
  -5  11   4        0.57       97.36     53.42 o 
  -4  11   4      833.18      879.03     72.99 o 
  -3  11   4      535.49      581.65     62.27 o 
  -2  11   4      429.61      529.89     64.77 o 
  -1  11   4      633.20      565.73     49.04 o 
   0  11   4     1221.32     1288.35     65.02 o 
   1  11   4      683.81      595.61     48.79 o 
   2  11   4        2.74      -16.87     32.07 o 
   3  11   4     1306.41     1137.53     95.01 o 
   4  11   4      274.52      362.16     52.03 o 
   5  11   4      991.02      943.32     63.89 o 
   6  11   4       12.70      161.95     80.59 o 
  -5  12   4      139.92      193.78     63.31 o 
  -4  12   4     1134.21     1182.24     92.05 o 
  -2  12   4      110.40      156.08     48.31 o 
  -1  12   4     1991.01     2100.73    114.85 o 
   0  12   4       24.90       57.89     39.98 o 
   1  12   4      307.88      324.98     64.66 o 
   2  12   4        9.62       71.33     45.50 o 
   3  12   4       87.51       48.94     44.25 o 
   4  12   4       44.44       98.61     50.19 o 
   5  12   4      393.84      493.76     77.47 o 
  -2  13   4      758.78      806.04     77.16 o 
  -1  13   4      121.76      158.90     52.58 o 
   0  13   4     1498.11     1298.76     99.96 o 
   1  13   4      713.64      711.59     89.96 o 
   2  13   4      524.99      705.97     87.67 o 
   3  13   4      675.07      579.56     83.93 o 
   4  13   4       43.45       80.49     53.52 o 
  -1  14   4       28.23       46.86     58.10 o 
   0  14   4        1.33       59.25     59.77 o 
   1  14   4       75.96       92.15     56.12 o 
   2  14   4      110.86      192.01     61.43 o 
  -3 -12   5      136.88      282.70     62.58 o 
  -2 -12   5      443.37      554.57     87.36 o 
  -1 -12   5      312.87      377.64     48.02 o 
   0 -12   5      200.29      327.27     77.89 o 
   1 -12   5      334.94      411.42     90.07 o 
   2 -12   5      106.99      128.17     42.85 o 
   3 -12   5      357.99      471.58     60.52 o 
  -5 -11   5      187.38      360.48     70.60 o 
  -4 -11   5       19.96      157.33     66.02 o 
  -3 -11   5      220.04      362.36     65.39 o 
  -2 -11   5     1654.10     1638.95     74.01 o 
  -1 -11   5      441.69      521.07     54.33 o 
   0 -11   5     2199.74     2033.02     85.59 o 
   1 -11   5      516.48      697.00     51.10 o 
   2 -11   5      962.87      976.56     60.29 o 
   3 -11   5     2192.89     2202.41    163.89 o 
   4 -11   5      233.56      255.00     68.83 o 
  -5 -10   5        7.85       11.66     47.90 o 
  -4 -10   5       62.37        2.71     42.90 o 
  -3 -10   5      677.43      761.02     49.77 o 
  -2 -10   5      395.91      452.84     47.09 o 
  -1 -10   5       83.47      129.79     30.07 o 
   0 -10   5      492.10      586.85     51.82 o 
   1 -10   5       89.21      138.20     34.36 o 
   2 -10   5      271.84      432.09    123.34 o 
   3 -10   5      102.59      182.64     44.98 o 
   4 -10   5     1234.51     1353.97     68.71 o 
   5 -10   5       41.18      110.89     58.21 o 
  -5  -9   5      849.68      887.77     76.43 o 
  -4  -9   5      112.04      169.14     33.10 o 
  -3  -9   5     1363.59     1252.92     60.13 o 
  -2  -9   5      930.13      956.53     51.89 o 
  -1  -9   5      438.45      562.49     48.44 o 
   0  -9   5     4365.93     4157.04    123.23 o 
   1  -9   5      157.21      189.20     45.61 o 
   2  -9   5     1899.08     1878.18     75.91 o 
   3  -9   5     1579.75     1579.94     69.23 o 
   4  -9   5      414.43      579.45     53.59 o 
   5  -9   5      978.67     1143.30     97.57 o 
   6  -9   5      665.69      842.27    102.77 o 
  -5  -8   5       24.01       88.69     29.34 o 
  -4  -8   5     2315.34     2071.64     75.88 o 
  -3  -8   5      439.53      523.89     41.26 o 
  -2  -8   5       29.57       89.93     26.42 o 
  -1  -8   5      263.69      317.71     35.19 o 
   0  -8   5       88.91      122.16     45.82 o 
   1  -8   5     2607.36     2416.42    105.95 o 
   2  -8   5      207.56      327.39     37.73 o 
   3  -8   5     1824.84     1828.56     72.02 o 
   4  -8   5     1889.64     1998.01     77.03 o 
   5  -8   5      300.21      289.57     56.54 o 
   6  -8   5     3183.12     3304.11    172.85 o 
   7  -8   5      783.18      779.38     91.11 o 
  -6  -7   5        4.90      -19.58     42.90 o 
  -5  -7   5     1085.81     1191.61     75.54 o 
  -4  -7   5       16.97       45.12     25.06 o 
  -3  -7   5     7021.13     6592.83    144.78 o 
  -2  -7   5      765.64      769.93     53.00 o 
  -1  -7   5       36.41       75.48     21.68 o 
   0  -7   5     4709.47     4725.92    142.24 o 
   1  -7   5        4.94       31.32     42.85 o 
   2  -7   5     2834.85     2761.42     84.65 o 
   3  -7   5      420.55      526.25     37.07 o 
   4  -7   5       47.35       77.13     23.92 o 
   5  -7   5      195.78      316.75     58.31 o 
   6  -7   5      140.35      131.20     51.13 o 
  -8  -6   5       89.92      235.43     88.51 o 
  -7  -6   5      746.52      768.02     55.24 o 
  -6  -6   5      793.48      871.45     94.13 o 
  -5  -6   5        1.46       28.72     31.21 o 
  -4  -6   5     2682.01     2706.28     65.81 o 
  -3  -6   5      225.55      352.96     34.33 o 
  -2  -6   5      295.97      360.27     40.66 o 
  -1  -6   5       96.00      108.32     21.98 o 
   0  -6   5        5.73       52.59     16.42 o 
   1  -6   5     1237.10     1264.98     51.19 o 
   2  -6   5      346.29      405.64     36.23 o 
   3  -6   5     4878.92     4733.25    191.96 o 
   4  -6   5     3047.71     2894.40     86.99 o 
   5  -6   5      203.50      340.07     58.73 o 
   6  -6   5     1790.11     1800.12    115.79 o 
   7  -6   5      114.50      100.69     60.71 o 
   8  -6   5      997.65     1140.59    106.73 o 
  -8  -5   5      336.92      477.76     55.35 o 
  -7  -5   5     2219.22     2281.56     89.84 o 
  -6  -5   5     2019.53     1925.62     75.74 o 
  -5  -5   5     2095.85     2076.40     56.88 o 
  -4  -5   5      276.31      395.48     25.52 o 
  -3  -5   5     6540.98     6443.90    107.47 o 
  -2  -5   5     3420.34     3101.26     61.98 o 
  -1  -5   5     4717.08     4590.71     78.21 o 
   0  -5   5     7881.96     7667.02    147.48 o 
   1  -5   5      765.55      700.28     35.44 o 
   2  -5   5     3886.52     3723.33    122.09 o 
   3  -5   5     2036.67     2020.66     49.46 o 
   4  -5   5      502.14      505.69     31.28 o 
   5  -5   5       11.25       47.02     21.09 o 
   6  -5   5      107.14      107.35     42.69 o 
   7  -5   5        0.55      -28.95     44.15 o 
   8  -5   5      722.53      835.19     87.47 o 
  -8  -4   5      221.45      324.00     58.10 o 
  -7  -4   5     1697.98     1551.44     71.73 o 
  -6  -4   5       55.41       65.83     32.44 o 
  -5  -4   5      917.94      906.78     35.42 o 
  -4  -4   5        0.96       14.67     13.63 o 
  -3  -4   5      225.27      291.41     19.73 o 
  -2  -4   5      373.50      400.99     38.39 o 
  -1  -4   5     4842.43     4604.00     97.99 o 
   0  -4   5      192.21      197.76     51.44 o 
   1  -4   5     5589.97     5359.02    250.89 o 
   2  -4   5     1945.56     2010.80     66.40 o 
   3  -4   5     1008.83     1024.67     32.83 o 
   4  -4   5     5008.98     4707.76     87.65 o 
   5  -4   5      589.37      731.84     32.72 o 
   6  -4   5     1884.55     1980.88     86.22 o 
   8  -4   5      684.40      658.94     52.68 o 
  -9  -3   5        1.63       72.80     46.27 o 
  -8  -3   5     1219.94     1200.33     88.56 o 
  -7  -3   5      523.72      572.24     48.15 o 
  -6  -3   5     2398.81     2536.05    101.42 o 
  -5  -3   5    10241.76     9776.56    194.58 o 
  -4  -3   5      840.31      870.90     31.62 o 
  -3  -3   5    14131.88    14382.68    191.33 o 
  -2  -3   5     6268.70     6025.07     92.69 o 
  -1  -3   5     9199.06     9550.88    129.32 o 
   0  -3   5     7231.69     7291.77    131.41 o 
   1  -3   5       42.53       56.74     14.91 o 
   2  -3   5     3070.33     3135.27     57.12 o 
   3  -3   5      647.00      662.89     25.31 o 
   4  -3   5     1540.75     1594.15     43.62 o 
   5  -3   5        0.54       16.49     14.36 o 
   6  -3   5       44.30       14.89     36.65 o 
   7  -3   5      162.60      196.65     36.73 o 
   8  -3   5       15.73       59.68     37.75 o 
   9  -3   5      186.66      244.25     52.67 o 
  -9  -2   5      320.84      422.27     87.31 o 
  -8  -2   5      892.19      835.31     55.44 o 
  -7  -2   5     1016.41     1020.08     57.10 o 
  -6  -2   5      269.67      319.11     36.62 o 
  -5  -2   5      626.88      575.14     36.51 o 
  -4  -2   5     1488.90     1452.86     38.47 o 
  -3  -2   5      383.34      425.20     30.66 o 
  -2  -2   5     2528.70     2487.22     48.19 o 
  -1  -2   5     5609.75     5461.37     80.22 o 
   0  -2   5     7013.47     7680.46    195.60 o 
   1  -2   5    30100.61    30495.88    712.35 o 
   2  -2   5     1174.92     1212.29     30.98 o 
   3  -2   5    15047.85    15516.82    201.95 o 
   4  -2   5     7212.78     7247.20    113.83 o 
   5  -2   5      526.23      650.29     28.45 o 
   6  -2   5     6645.37     6524.07    151.84 o 
   7  -2   5        3.54       31.22     27.05 o 
   8  -2   5      338.18      356.93     74.19 o 
   9  -2   5      147.32      293.68     48.21 o 
  -9  -1   5        0.51       22.98     41.25 o 
  -8  -1   5     2335.72     2196.97     91.94 o 
  -7  -1   5      141.28      169.77     34.41 o 
  -6  -1   5     3068.45     2873.44     92.04 o 
  -5  -1   5     6991.01     6704.42    147.26 o 
  -4  -1   5     2546.13     2456.78     50.39 o 
  -3  -1   5     7506.73     7101.37    103.88 o 
  -2  -1   5      447.91      581.20     23.59 o 
  -1  -1   5    10366.13    10891.78    163.39 o 
   0  -1   5    16487.17    17377.33    274.49 o 
   1  -1   5     1588.56     1644.11     33.73 o 
   2  -1   5     1654.33     1700.38     36.75 o 
   3  -1   5     2582.00     2786.33     94.95 o 
   4  -1   5        5.12       17.29     10.74 o 
   5  -1   5      498.69      507.05     60.71 o 
   6  -1   5      780.52      712.88     43.30 o 
   7  -1   5     1577.21     1650.66     70.10 o 
   8  -1   5      841.80      876.63     56.03 o 
   9  -1   5       89.81      187.50     51.44 o 
  -9   0   5      311.44      435.39     75.65 o 
  -8   0   5      132.62      212.11     85.49 o 
  -7   0   5       79.00      127.31     31.91 o 
  -6   0   5      100.54       62.56     35.04 o 
  -5   0   5        5.54       38.90     20.65 o 
  -4   0   5     4937.19     4835.54    125.77 o 
  -3   0   5       70.91       67.55     23.95 o 
  -2   0   5    27263.72    26972.92    494.84 o 
  -1   0   5     5791.25     5955.06     82.66 o 
   0   0   5     3680.67     3897.24     59.73 o 
   1   0   5    31265.22    31963.71    372.76 o 
   2   0   5     1029.91     1122.64     29.88 o 
   3   0   5    10687.91    11088.78    211.52 o 
   4   0   5     4303.00     4441.31     78.39 o 
   5   0   5      844.29      834.16     39.03 o 
   6   0   5     5882.90     5750.41    102.71 o 
   7   0   5      126.99       85.35     32.12 o 
   8   0   5     1234.47     1184.58     62.52 o 
   9   0   5       18.34       29.88     62.89 o 
  -9   1   5        2.20       46.12     37.02 o 
  -8   1   5     1610.24     1484.27     74.52 o 
  -7   1   5      103.95      100.57     30.66 o 
  -6   1   5     2492.20     2204.37     80.66 o 
  -5   1   5     1549.30     1648.52    137.76 o 
  -4   1   5      297.67      344.25     60.24 o 
  -3   1   5    20876.76    21224.58    260.85 o 
  -2   1   5       86.08      195.99     33.58 o 
  -1   1   5     7391.15     7970.86    105.13 o 
   0   1   5       61.33      102.16      9.31 o 
   1   1   5     2249.19     2284.03     52.39 o 
   2   1   5     1724.25     1765.41     47.89 o 
   3   1   5      804.95      763.79     24.63 o 
   4   1   5     6246.24     6575.73    106.64 o 
   5   1   5     4079.18     3985.67     75.38 o 
   6   1   5      424.80      494.22     26.47 o 
   7   1   5     2307.99     2320.60     81.25 o 
   8   1   5      767.41      788.75     84.24 o 
   9   1   5     1051.83     1054.69    108.50 o 
  -9   2   5      245.26      337.92     74.35 o 
  -8   2   5      223.93      259.82     42.90 o 
  -7   2   5      111.81      150.69     31.43 o 
  -6   2   5      553.69      494.39     85.64 o 
  -5   2   5      485.70      487.70     35.02 o 
  -4   2   5      786.58      791.96     39.90 o 
  -3   2   5      193.39      293.89     24.93 o 
  -2   2   5     8230.67     7938.55    123.10 o 
  -1   2   5      452.58      527.19     17.18 o 
   0   2   5    16839.71    16915.52    370.17 o 
   1   2   5     5340.49     5280.82     75.12 o 
   2   2   5     2088.80     2178.48     35.28 o 
   3   2   5    19820.68    19960.97    246.87 o 
   4   2   5     2889.61     2940.95     57.64 o 
   5   2   5     6792.50     6482.35    105.79 o 
   6   2   5      239.57      318.24     24.06 o 
   7   2   5      110.01      100.59     49.36 o 
   8   2   5     1141.14     1218.16    104.65 o 
   9   2   5      506.97      689.21    104.02 o 
  -9   3   5      234.66      436.60     93.71 o 
  -8   3   5     1720.52     1668.56     81.41 o 
  -7   3   5     1512.21     1383.22     85.38 o 
  -6   3   5     1977.65     1844.41     74.51 o 
  -5   3   5     4334.98     4255.06    112.96 o 
  -4   3   5      833.26      826.19     41.79 o 
  -3   3   5     4403.56     4254.59     67.46 o 
  -2   3   5     1336.53     1367.32     40.88 o 
  -1   3   5     1659.78     1784.15     36.27 o 
   0   3   5     4369.24     4788.71     70.59 o 
   1   3   5       69.72       75.53     14.16 o 
   2   3   5     8857.29     8790.18    154.37 o 
   4   3   5     4434.45     4551.28     84.41 o 
   5   3   5     6719.42     6180.46    103.25 o 
   6   3   5     2321.99     2326.21     74.92 o 
   7   3   5     1162.17      947.23     86.42 o 
   8   3   5      131.44      272.08     69.76 o 
   9   3   5     1009.68     1098.84    109.44 o 
  -8   4   5        4.40       85.84     38.69 o 
  -7   4   5        1.60       39.45     41.86 o 
  -6   4   5      434.89      417.12     71.01 o 
  -5   4   5      400.97      436.86     35.33 o 
  -4   4   5     7543.49     7405.92    155.84 o 
  -3   4   5     4608.18     4675.41     82.04 o 
  -2   4   5    14354.34    14244.38    184.37 o 
  -1   4   5     7651.88     8267.23    115.60 o 
   0   4   5     5704.80     5552.54    141.84 o 
   1   4   5    11011.44    11002.28    207.52 o 
   3   4   5     2964.16     2861.14     46.51 o 
   4   4   5     2379.19     2507.76     47.20 o 
   5   4   5     1444.81     1328.90     53.50 o 
   6   4   5        3.86       21.30     21.13 o 
   7   4   5      798.38      696.91     78.20 o 
   8   4   5        2.82       68.51     57.69 o 
   9   4   5      804.09      887.77    102.15 o 
  -8   5   5     1449.65     1410.44     78.96 o 
  -7   5   5       45.36       45.44     48.37 o 
  -6   5   5     3866.35     3777.47    116.38 o 
  -5   5   5     2776.08     2682.92     89.21 o 
  -4   5   5     3707.97     3704.46    101.42 o 
  -3   5   5     1838.32     1884.72     44.02 o 
  -2   5   5        2.30       28.54     11.05 o 
  -1   5   5      586.31      641.29     23.81 o 
   0   5   5     4259.17     4774.28     77.08 o 
   1   5   5      624.77      638.21     18.85 o 
   2   5   5     9886.30     9697.67    232.77 o 
   3   5   5       84.99       95.57     17.18 o 
   4   5   5     4737.49     4421.30     88.54 o 
   5   5   5     1299.85     1288.90     46.00 o 
   6   5   5      301.36      408.80     49.77 o 
   7   5   5     1461.27     1544.08    113.29 o 
   8   5   5       50.96       57.48     52.17 o 
   9   5   5       84.73      183.68     75.80 o 
  -8   6   5      216.75      234.02     46.89 o 
  -7   6   5     1339.67     1407.86     74.56 o 
  -6   6   5      589.14      616.46     47.54 o 
  -5   6   5     2906.06     2744.40     93.14 o 
  -4   6   5     5854.18     5692.74    137.69 o 
  -3   6   5      527.33      524.05     24.65 o 
  -2   6   5     5778.52     5543.69     93.07 o 
  -1   6   5     2072.04     2092.26     48.18 o 
   0   6   5     3372.98     3126.67     66.24 o 
   1   6   5     9538.66     9519.34    133.74 o 
   2   6   5       94.49       95.14     22.70 o 
   3   6   5     4858.27     4698.23    113.39 o 
   4   6   5        0.27       34.10     17.61 o 
   5   6   5      989.01      935.82     41.20 o 
   6   6   5        2.14        0.46     22.85 o 
   7   6   5     1374.62     1399.88     76.01 o 
   8   6   5      887.50      960.37     71.97 o 
  -8   7   5      848.51      847.77     91.47 o 
  -7   7   5      416.88      439.89     58.62 o 
  -6   7   5     1889.76     1769.81     80.07 o 
  -5   7   5      111.81      163.44     32.57 o 
  -4   7   5      955.91      875.59     50.36 o 
  -3   7   5      490.23      539.08     28.30 o 
  -2   7   5     1416.55     1497.52     43.26 o 
  -1   7   5      683.02      715.77     28.74 o 
   0   7   5       14.18       15.91     11.49 o 
   1   7   5      556.74      481.93     34.67 o 
   2   7   5     3105.69     3194.92     90.55 o 
   3   7   5      494.79      492.81     37.63 o 
   4   7   5     3163.01     3095.21     94.85 o 
   5   7   5      199.84      184.57     27.99 o 
   6   7   5       16.77       54.27     26.28 o 
   7   7   5     1213.58     1218.22     53.16 o 
   8   7   5       13.35       79.72     51.74 o 
  -7   8   5     1017.96      999.78     65.81 o 
  -6   8   5       53.16       80.23     90.43 o 
  -5   8   5     2609.63     2617.02     94.87 o 
  -4   8   5      850.14      828.01     66.38 o 
  -3   8   5        5.99       22.03     34.78 o 
  -2   8   5    11631.13    11087.53    166.80 o 
  -1   8   5        3.43       13.57     24.87 o 
   0   8   5     3988.36     3601.31     73.09 o 
   1   8   5     5453.42     5474.34    155.77 o 
   2   8   5       81.78       94.99     27.28 o 
   3   8   5     4006.60     3858.55    174.62 o 
   4   8   5      586.84      561.04     43.41 o 
   5   8   5      180.73      227.04     56.23 o 
   6   8   5       40.99       47.89     33.35 o 
   7   8   5       28.57       77.10     32.22 o 
   8   8   5      215.31      208.92     59.57 o 
  -7   9   5      135.70      258.87     47.62 o 
  -6   9   5      907.38      993.74     63.24 o 
  -5   9   5      398.13      448.63     48.41 o 
  -4   9   5       59.37      109.58     30.95 o 
  -3   9   5       45.84       90.83     38.37 o 
  -2   9   5     1011.86      956.67     51.92 o 
  -1   9   5      686.03      777.70     59.69 o 
   0   9   5     1453.67     1323.05     64.04 o 
   1   9   5      504.83      647.00     46.99 o 
   2   9   5     2853.87     2522.10     93.45 o 
   3   9   5       56.07       50.94     43.73 o 
   4   9   5     1913.40     1819.42     77.36 o 
   5   9   5      266.01      296.26     46.21 o 
   6   9   5      326.92      429.17     53.14 o 
  -6  10   5       93.00       96.11     96.11 o 
  -5  10   5     3153.90     2920.20    105.61 o 
  -4  10   5     1085.22     1010.93     60.09 o 
  -3  10   5      953.33     1074.83     57.46 o 
  -2  10   5     4220.77     4098.28     90.06 o 
  -1  10   5      131.04      193.11     36.13 o 
   0  10   5     3594.61     3298.62    135.42 o 
   1  10   5      850.28      858.57     68.67 o 
   2  10   5     1342.88     1215.81     63.72 o 
   3  10   5      309.79      378.03     65.44 o 
   4  10   5      158.30      119.30     36.47 o 
   5  10   5       66.68       54.46     35.26 o 
   6  10   5      295.42      342.73     51.91 o 
   7  10   5        2.91       32.51     46.12 o 
  -5  11   5       10.36        6.25     47.59 o 
  -4  11   5       31.71       79.17     93.24 o 
  -3  11   5      660.06      694.89     49.27 o 
  -2  11   5       69.94      172.77     35.36 o 
  -1  11   5     1920.57     2026.17     80.09 o 
   0  11   5      904.79      882.27     55.34 o 
   1  11   5     1628.93     1587.37     73.06 o 
   2  11   5     2054.21     1900.63     83.30 o 
   3  11   5      125.11      109.77     37.25 o 
   4  11   5      878.33      846.86     60.44 o 
   5  11   5      570.12      688.49     66.99 o 
   6  11   5      633.49      742.22     71.38 o 
  -4  12   5      315.38      301.86     60.18 o 
  -2  12   5      310.55      420.88     66.95 o 
  -1  12   5        1.58      -16.14     36.65 o 
   0  12   5      272.10      365.38     61.54 o 
   1  12   5      140.37      163.98     39.33 o 
   2  12   5      105.80       53.45     36.81 o 
   3  12   5      457.76      389.98     53.47 o 
   4  12   5       10.69       -9.34     38.52 o 
   5  12   5        1.80       61.07     65.23 o 
  -1  13   5     1025.21      985.65     85.80 o 
   0  13   5       40.27      121.41     53.83 o 
   1  13   5      966.07      992.32     88.30 o 
   2  13   5      776.19      688.69     72.99 o 
   3  13   5      819.41      844.77     83.72 o 
   4  13   5     1043.24     1093.01     96.73 o 
  -1  14   5        1.01      114.95     60.81 o 
   0  14   5       28.84      115.48     56.12 o 
   2  14   5       55.15      147.03     58.94 o 
  -3 -12   6       57.87      151.92     59.46 o 
  -2 -12   6      465.17      630.61     71.48 o 
  -1 -12   6      478.34      501.11     63.05 o 
   0 -12   6      109.61      154.13     38.91 o 
   1 -12   6        0.21       43.58     58.67 o 
   2 -12   6        5.26        8.37     37.32 o 
  -4 -11   6      394.85      581.85     82.68 o 
  -2 -11   6       19.43       66.57     52.32 o 
  -1 -11   6     1938.93     1817.26     80.29 o 
   0 -11   6       85.92      163.48     38.10 o 
   1 -11   6     3034.10     2850.53    103.00 o 
   2 -11   6      243.79      282.19     65.60 o 
   3 -11   6      341.55      478.78     56.90 o 
   4 -11   6     1301.88     1346.47     73.20 o 
  -5 -10   6     1618.20     1591.04    106.94 o 
  -4 -10   6        0.17       15.15     52.64 o 
  -3 -10   6      318.51      459.87     53.00 o 
  -2 -10   6     1172.50     1159.02     70.60 o 
  -1 -10   6       60.08      108.15     75.13 o 
   0 -10   6       57.28       76.19     31.09 o 
   1 -10   6       29.81       38.61     30.78 o 
   2 -10   6      304.77      370.69     44.44 o 
   3 -10   6      212.37      286.49     43.79 o 
   4 -10   6        9.66        8.95     36.03 o 
   5 -10   6     1684.03     1595.31    121.83 o 
  -5  -9   6      182.83      277.46     43.94 o 
  -4  -9   6     1047.69     1091.76     58.02 o 
  -3  -9   6      425.80      453.28     46.50 o 
  -2  -9   6     1281.31     1223.78     59.62 o 
  -1  -9   6     2434.82     2201.83     81.43 o 
   0  -9   6       19.49       26.76     25.51 o 
   1  -9   6     2832.79     2601.93    129.22 o 
   2  -9   6      626.18      616.04     76.58 o 
   3  -9   6     1030.96      938.78    101.26 o 
   4  -9   6     1480.25     1474.37     71.96 o 
   5  -9   6       20.04       64.56     55.29 o 
   6  -9   6      443.08      632.56     89.44 o 
  -6  -8   6       72.75      111.52     54.56 o 
  -5  -8   6     1429.99     1519.23    102.88 o 
  -4  -8   6       39.01       88.95     38.06 o 
  -3  -8   6      759.58      753.74     89.60 o 
  -2  -8   6      435.46      444.54     42.11 o 
  -1  -8   6        0.16       34.22     34.21 o 
   0  -8   6      170.10      218.57     32.68 o 
   1  -8   6       80.08       79.39     26.64 o 
   2  -8   6      669.87      611.25     57.53 o 
   3  -8   6      765.16      675.35     45.16 o 
   4  -8   6     1125.68     1241.51     61.65 o 
   5  -8   6      660.32      646.20     74.66 o 
   6  -8   6      199.77      341.01     66.12 o 
  -7  -7   6      132.08      100.27     53.73 o 
  -6  -7   6     1595.58     1674.76    101.83 o 
  -5  -7   6       17.00        4.76     26.97 o 
  -4  -7   6     2407.79     2324.54     79.30 o 
  -3  -7   6     1111.17     1217.37     55.40 o 
  -2  -7   6     5296.07     5021.03    122.23 o 
  -1  -7   6     5686.76     5330.36    126.85 o 
   0  -7   6      200.64      180.89     64.66 o 
   1  -7   6     8738.80     8726.86    178.19 o 
   2  -7   6     3786.46     3664.79    102.73 o 
   3  -7   6     4487.86     4165.71    159.47 o 
   4  -7   6     1368.34     1385.65     63.27 o 
   5  -7   6      117.48      103.92     48.94 o 
   6  -7   6       92.55      143.90     53.94 o 
   7  -7   6       91.21      185.24     67.99 o 
  -7  -6   6       48.20      199.92     51.85 o 
  -6  -6   6      860.05      765.74     70.60 o 
  -5  -6   6       93.00      190.43     29.02 o 
  -4  -6   6        3.61       69.58     24.99 o 
  -3  -6   6     3601.03     3508.26     95.14 o 
  -2  -6   6      103.03      142.20     24.34 o 
  -1  -6   6      108.85      141.30     31.03 o 
   0  -6   6      932.23      918.27     44.97 o 
   1  -6   6        0.07       18.83     19.26 o 
   2  -6   6      180.31      259.64     29.92 o 
   3  -6   6      480.84      480.71     36.81 o 
   4  -6   6       87.09      132.20     29.00 o 
   5  -6   6     2599.65     2638.73     92.52 o 
   6  -6   6      165.47      196.38     52.38 o 
   7  -6   6      793.01      728.15     81.84 o 
  -8  -5   6      326.84      415.26    119.33 o 
  -7  -5   6      359.59      523.07     54.14 o 
  -6  -5   6     3619.66     3680.92    130.63 o 
  -5  -5   6     1487.88     1631.50     51.15 o 
  -4  -5   6     5296.52     4955.22    100.52 o 
  -3  -5   6     1534.72     1556.08     48.04 o 
  -2  -5   6     4021.31     3961.42     96.54 o 
  -1  -5   6    11007.97    10170.00    352.83 o 
   0  -5   6     1439.28     1430.59     70.60 o 
   1  -5   6     9804.32    10036.95    185.03 o 
   2  -5   6       60.90       52.91     19.33 o 
   3  -5   6     3632.86     3863.31     99.37 o 
   4  -5   6     1594.56     1593.87    110.16 o 
   5  -5   6     1684.23     1745.32     65.79 o 
   6  -5   6       18.46       85.90     40.50 o 
   8  -5   6      224.52      321.12     73.72 o 
  -8  -4   6      220.14      269.18     45.49 o 
  -7  -4   6      162.49      175.49     39.49 o 
  -6  -4   6      811.86      821.45     49.61 o 
  -5  -4   6      787.15      740.82     43.51 o 
  -4  -4   6       79.12       95.57     17.36 o 
  -3  -4   6      632.48      694.63     28.23 o 
  -2  -4   6       95.04      160.36     21.43 o 
  -1  -4   6     1157.09     1366.47     32.85 o 
   0  -4   6     4358.34     4049.70    144.32 o 
   2  -4   6    13030.85    13265.11    179.35 o 
   3  -4   6     4439.89     4297.22     78.52 o 
   4  -4   6      625.17      668.48     39.71 o 
   5  -4   6     8531.67     8224.31    136.54 o 
   6  -4   6        0.06       57.23     26.74 o 
   7  -4   6     1618.72     1608.74    107.77 o 
   8  -4   6      538.02      725.34     81.95 o 
  -8  -3   6        0.51      104.74     48.05 o 
  -7  -3   6     1212.21     1224.33     63.71 o 
  -6  -3   6      374.58      463.14     38.35 o 
  -5  -3   6     1677.21     1698.04     65.32 o 
  -4  -3   6     9492.84     8788.15    134.63 o 
  -3  -3   6      350.57      370.78     20.75 o 
  -2  -3   6    12065.05    11936.33    161.66 o 
  -1  -3   6     8958.58     9068.38    125.50 o 
   0  -3   6     4886.62     5033.87    149.21 o 
   1  -3   6    20591.63    20057.70    637.51 o 
   2  -3   6      319.34      375.55     17.91 o 
   3  -3   6     2246.42     2194.85     63.68 o 
   4  -3   6      153.10      246.12     21.59 o 
   5  -3   6      781.58      776.18     32.32 o 
   6  -3   6      136.26      235.64     32.94 o 
   7  -3   6      734.24      769.37     50.56 o 
   8  -3   6      672.92      762.87     54.88 o 
  -9  -2   6        1.83       40.50     40.79 o 
  -8  -2   6       36.29       40.25     35.34 o 
  -7  -2   6        5.13       15.53     42.43 o 
  -6  -2   6       96.33      127.80     28.76 o 
  -5  -2   6       24.29       60.59     21.93 o 
  -4  -2   6        1.49       15.93     14.26 o 
  -3  -2   6     3798.55     3866.09     70.43 o 
  -2  -2   6       82.53       87.76     11.95 o 
  -1  -2   6     2588.48     2481.91     46.42 o 
   0  -2   6     8202.70     8644.34    117.38 o 
   1  -2   6     1258.22     1398.66     32.00 o 
   2  -2   6    15351.05    14955.92    360.84 o 
   3  -2   6     1514.57     1417.64     37.82 o 
   4  -2   6     5392.39     5319.03     92.48 o 
   5  -2   6     2923.47     2827.40     64.51 o 
   6  -2   6        3.17       36.23     24.37 o 
   7  -2   6     5472.73     5090.41    166.18 o 
   8  -2   6       24.06      129.59     37.03 o 
   9  -2   6      728.33      740.85     60.32 o 
  -9  -1   6      285.94      314.20     83.82 o 
  -8  -1   6       23.05       95.63     41.60 o 
  -7  -1   6     1260.74     1207.66     63.34 o 
  -6  -1   6      705.94      703.74     45.45 o 
  -5  -1   6     1953.98     1914.17     68.85 o 
  -4  -1   6     9433.96     9534.23    136.99 o 
  -3  -1   6      166.40      210.59     22.27 o 
  -2  -1   6     6765.00     6657.66     97.49 o 
  -1  -1   6     1302.11     1500.85     33.30 o 
   0  -1   6     1035.45     1097.39     26.56 o 
   1  -1   6      931.58      962.31     33.79 o 
   2  -1   6        0.21       22.16      7.50 o 
   4  -1   6     2760.07     2601.32     56.97 o 
   5  -1   6      641.80      825.54     31.70 o 
   6  -1   6      780.64      810.86     33.37 o 
   7  -1   6     1117.56     1187.56     60.80 o 
   8  -1   6     1166.14     1260.23     66.57 o 
   9  -1   6      726.81      877.05     98.82 o 
  -9   0   6      323.56      437.54     55.94 o 
  -8   0   6      819.67      904.43     60.42 o 
  -7   0   6       53.06       99.28     29.82 o 
  -6   0   6       12.21       76.49     25.13 o 
  -5   0   6        7.90       -3.14     25.72 o 
  -4   0   6     1427.92     1351.00     45.37 o 
  -3   0   6        9.65       42.49     11.71 o 
  -2   0   6      265.92      258.77     20.25 o 
  -1   0   6    18943.26    19109.59    292.22 o 
   0   0   6     2037.93     2088.19     39.76 o 
   1   0   6    16846.80    17317.37    451.62 o 
   2   0   6    14747.60    14678.82    160.28 o 
   3   0   6      616.73      690.44     24.66 o 
   4   0   6    15209.67    15198.10    203.07 o 
   5   0   6     1354.27     1325.97     39.90 o 
   6   0   6      318.98      366.64     24.90 o 
   7   0   6     1960.52     1945.83     74.08 o 
   8   0   6       57.92       84.76     56.33 o 
   9   0   6      435.22      549.89     94.34 o 
  -9   1   6      567.34      662.54     99.02 o 
  -8   1   6      277.07      317.33     48.15 o 
  -7   1   6     2804.33     2678.54     97.12 o 
  -6   1   6     3560.37     3145.36     99.73 o 
  -5   1   6     5212.45     4863.54    120.89 o 
  -4   1   6     1760.48     1806.12     61.60 o 
  -2   1   6    13632.16    14099.08    178.45 o 
  -1   1   6        8.36        8.47      6.87 o 
   0   1   6       38.41       64.49      9.37 o 
   1   1   6       12.81        5.16     14.96 o 
   2   1   6     1201.22     1341.13     33.91 o 
   4   1   6     1055.67      960.80     39.55 o 
   5   1   6      577.44      637.66     27.50 o 
   6   1   6     2895.77     2731.72     64.12 o 
   7   1   6       14.24       26.66     44.77 o 
   8   1   6     1558.51     1537.21    118.29 o 
   9   1   6     1071.22     1067.81    107.15 o 
  -9   2   6      289.37      367.85     65.91 o 
  -8   2   6        2.07       36.09     33.96 o 
  -7   2   6       49.27      149.33     66.38 o 
  -6   2   6        2.40        4.42     23.35 o 
  -5   2   6     1398.11     1263.19     81.58 o 
  -4   2   6     2111.00     2091.44     67.57 o 
  -3   2   6     5341.11     5226.90     81.73 o 
  -2   2   6        2.80       21.48     19.89 o 
  -1   2   6    21158.02    21019.04    359.46 o 
   0   2   6    15048.05    15205.14    408.74 o 
   1   2   6     2063.76     2067.89     38.79 o 
   2   2   6     8513.55     8581.17    106.22 o 
   3   2   6       63.50      117.91     15.35 o 
   4   2   6     2807.15     2794.88     67.33 o 
   5   2   6     1840.11     1823.78     47.26 o 
   6   2   6      693.73      706.22     40.22 o 
   7   2   6      130.72      289.57     59.98 o 
   8   2   6       13.76       19.47     49.88 o 
   9   2   6      400.31      429.52     83.20 o 
  -9   3   6     1421.04     1474.21     83.53 o 
  -8   3   6      547.51      593.91     52.96 o 
  -7   3   6     5293.61     4806.29    139.62 o 
  -6   3   6      834.76      833.76     50.10 o 
  -4   3   6     5171.47     5062.00    119.08 o 
  -3   3   6     1558.39     1590.42     57.97 o 
  -2   3   6     2086.07     2029.74     41.23 o 
  -1   3   6     2494.30     2674.62     48.91 o 
   0   3   6      379.19      490.79     17.15 o 
   1   3   6        1.27       18.42     11.09 o 
   2   3   6      283.09      353.20     25.46 o 
   3   3   6     3457.85     3509.63     66.08 o 
   4   3   6      275.05      354.03     17.39 o 
   5   3   6      552.99      564.76     35.29 o 
   6   3   6     5094.78     4812.80    119.44 o 
   7   3   6        6.64        6.04     46.34 o 
   8   3   6     1284.74     1190.99    107.15 o 
   9   3   6       88.02       15.31     65.70 o 
  -8   4   6      236.68      204.47     42.07 o 
  -7   4   6       76.76       34.03     29.46 o 
  -6   4   6     2046.35     1946.08     79.94 o 
  -5   4   6      534.43      470.19     38.14 o 
  -4   4   6      494.53      444.20     41.55 o 
  -3   4   6     9372.01     9010.19    127.40 o 
  -2   4   6       91.58      139.67     14.03 o 
  -1   4   6     8547.39     8150.48    115.32 o 
   0   4   6     8704.84     8926.39    153.49 o 
   1   4   6     3010.61     3048.65     75.09 o 
   2   4   6    11906.66    11205.21    195.91 o 
   3   4   6      413.75      443.84     16.41 o 
   4   4   6     1172.23     1151.12     45.89 o 
   5   4   6      630.98      646.63     32.74 o 
   6   4   6      504.54      622.96     61.23 o 
   7   4   6       35.81       89.65     51.75 o 
   8   4   6      504.87      610.49     96.94 o 
   9   4   6        5.77      -96.37     64.25 o 
  -8   5   6      449.45      564.88     61.90 o 
  -7   5   6     4852.09     4490.15    138.30 o 
  -6   5   6      171.21      248.21     34.72 o 
  -5   5   6     2528.47     2310.40     83.09 o 
  -4   5   6     3921.93     3820.21    103.78 o 
  -3   5   6     2088.14     1957.22     45.03 o 
  -2   5   6      698.88      754.14     26.72 o 
   1   5   6      115.43      170.25     23.45 o 
   2   5   6       81.54      138.58     26.24 o 
   3   5   6     4026.90     4079.61    101.05 o 
   4   5   6      722.63      682.62     33.46 o 
   5   5   6      575.99      637.98     41.72 o 
   6   5   6     2006.17     1898.93     61.06 o 
   7   5   6      112.58      138.41     43.56 o 
   8   5   6     1203.17     1240.48     77.15 o 
  -8   6   6      282.28      276.27     78.51 o 
  -7   6   6      271.70      314.99     45.38 o 
  -6   6   6     1735.26     1659.35     76.19 o 
  -5   6   6      104.51       90.47     29.57 o 
  -4   6   6      463.75      521.99     38.05 o 
  -3   6   6    12950.89    12714.44    296.86 o 
  -2   6   6      182.07      228.73     27.08 o 
  -1   6   6    15236.73    14668.03    197.12 o 
   0   6   6     3007.39     2855.73     68.53 o 
   1   6   6     6005.36     5682.70    173.97 o 
   2   6   6     8642.46     8104.03    172.59 o 
   3   6   6      161.46      201.83     29.29 o 
   4   6   6     1771.92     1752.98     65.08 o 
   5   6   6       26.17       66.12     22.91 o 
   6   6   6        9.23       37.98     21.93 o 
   7   6   6      282.24      389.06     39.13 o 
   8   6   6       20.07       55.15    120.26 o 
  -8   7   6      237.17      356.07     52.02 o 
  -7   7   6     1056.73     1005.94     64.84 o 
  -6   7   6      520.29      611.21     51.71 o 
  -5   7   6      939.73      923.53     55.09 o 
  -4   7   6      269.82      410.99     37.60 o 
  -3   7   6     1157.05     1129.56     51.92 o 
  -2   7   6       35.31       65.32     28.38 o 
  -1   7   6     2769.06     2731.96     59.83 o 
   0   7   6       28.29       88.98     22.10 o 
   1   7   6     1233.78     1215.61     53.21 o 
   2   7   6       68.91      111.88     25.09 o 
   3   7   6     1827.46     1832.74     68.85 o 
   4   7   6     1005.17      883.73     50.87 o 
   5   7   6     2416.66     2388.29     70.29 o 
   6   7   6      262.97      286.49     65.69 o 
   7   7   6      147.67      172.39     40.14 o 
   8   7   6       75.09      115.12     50.37 o 
  -7   8   6       29.34       55.08     38.28 o 
  -6   8   6     2317.42     2139.85     90.78 o 
  -5   8   6      803.94      771.43     52.33 o 
  -4   8   6     6857.64     6598.77    214.29 o 
  -3   8   6     4873.65     4501.80    173.16 o 
  -2   8   6      340.63      384.91     25.38 o 
  -1   8   6     9945.18     9713.44    153.54 o 
   0   8   6      421.62      437.91     36.79 o 
   1   8   6     6568.82     6093.92    141.18 o 
   2   8   6      873.75      919.55     50.26 o 
   3   8   6       20.23       32.00     37.75 o 
   4   8   6      610.06      657.55     47.33 o 
   5   8   6       59.34       23.17     51.39 o 
   6   8   6      257.37      310.70     37.19 o 
   7   8   6       86.69      181.06     44.79 o 
   8   8   6       34.74       41.49     51.55 o 
  -7   9   6      299.23      408.81     77.31 o 
  -6   9   6       91.13       14.50     36.49 o 
  -5   9   6      798.12      856.43     55.50 o 
  -4   9   6      239.09      289.93     37.91 o 
  -3   9   6      366.77      455.49     55.19 o 
  -2   9   6      860.93      790.48     35.04 o 
  -1   9   6       57.94       80.46     37.07 o 
   0   9   6     2247.17     2196.40     78.56 o 
   1   9   6     3027.89     2744.90     90.25 o 
   2   9   6     1894.35     1782.50     73.52 o 
   3   9   6     4760.14     4627.93    149.94 o 
   4   9   6      119.22      104.76     39.98 o 
   5   9   6     1470.39     1346.32     70.70 o 
   6   9   6      952.36      969.88     63.03 o 
   7   9   6      654.68      742.34     64.14 o 
  -6  10   6      314.08      419.37     53.54 o 
  -5  10   6      188.96      197.34     42.27 o 
  -4  10   6     1659.70     1606.52     97.10 o 
  -3  10   6      646.30      598.75     61.02 o 
  -2  10   6     1087.00     1078.17     42.51 o 
  -1  10   6     1372.68     1322.74     62.92 o 
   0  10   6      118.76      189.66     35.39 o 
   1  10   6      618.67      642.25     85.80 o 
   2  10   6      179.98      173.92     37.60 o 
   3  10   6      419.52      505.40     64.87 o 
   4  10   6        0.62       38.55     31.62 o 
   5  10   6      169.03       99.15     38.72 o 
   6  10   6      303.35      406.57     55.98 o 
   7  10   6      538.25      611.90     60.63 o 
  -5  11   6        0.14      146.10     80.91 o 
  -4  11   6       91.80      102.55     50.45 o 
  -3  11   6      378.04      466.17     84.97 o 
  -2  11   6      230.41      360.76     55.39 o 
  -1  11   6      135.69      175.28     37.31 o 
   0  11   6     1774.82     1629.75     72.88 o 
   1  11   6      761.66      780.92     52.96 o 
   2  11   6     1043.38      981.17     60.34 o 
   3  11   6     1928.64     1902.95     84.37 o 
   4  11   6      366.85      487.69     56.94 o 
   5  11   6     1111.41     1022.19     66.33 o 
   6  11   6      203.64      378.41    106.10 o 
  -2  12   6      576.40      634.23     49.48 o 
  -1  12   6      432.81      561.15     56.02 o 
   0  12   6       76.95      109.38     73.20 o 
   1  12   6        2.37       76.35     35.44 o 
   2  12   6      300.54      304.61     58.78 o 
   3  12   6       10.05       90.05     76.58 o 
   4  12   6      391.94      483.73     60.65 o 
   5  12   6       30.96      151.29     47.14 o 
  -1  13   6        3.89      -31.86     41.23 o 
   0  13   6      966.07     1024.70     87.05 o 
   1  13   6       17.69       -6.25     51.44 o 
   2  13   6      182.10      233.24     61.02 o 
   3  13   6      916.59      932.76     87.88 o 
   4  13   6       91.55      228.76     66.43 o 
  -1  14   6      680.62      691.60     76.01 o 
   0  14   6        1.71      122.56     61.75 o 
   1  14   6        0.31       72.99     53.31 o 
   2  14   6        0.15       69.56     57.69 o 
  -2 -12   7       21.29      182.96     85.33 o 
   0 -12   7        1.33       22.55     39.46 o 
   1 -12   7        1.94       57.42     39.13 o 
   2 -12   7        0.00       73.69     72.05 o 
  -4 -11   7      127.76      182.12     63.41 o 
  -3 -11   7      405.12      522.53     54.69 o 
  -2 -11   7      326.66      442.33     96.00 o 
  -1 -11   7       80.83       99.90     36.74 o 
   0 -11   7     1254.37     1387.39     72.65 o 
   1 -11   7      196.60      264.40     42.73 o 
   2 -11   7     2334.62     2206.62     92.38 o 
   3 -11   7     1042.29      894.15     59.85 o 
  -5 -10   7        1.04       89.44     62.48 o 
  -4 -10   7     1457.29     1451.40     72.60 o 
  -3 -10   7        5.44       -3.72     32.59 o 
  -2 -10   7      591.80      682.97     53.06 o 
  -1 -10   7      393.51      506.68     50.45 o 
   0 -10   7       31.04       66.36     28.92 o 
   1 -10   7      150.11      294.47     62.48 o 
   2 -10   7        6.58       73.64     30.25 o 
   3 -10   7       64.95       92.38     98.92 o 
   4 -10   7      178.17      169.19     39.62 o 
  -5  -9   7      457.01      646.11     55.40 o 
  -4  -9   7      657.37      766.52     78.25 o 
  -3  -9   7     1082.13     1186.32     61.54 o 
  -2  -9   7     2761.67     2579.39    167.69 o 
   0  -9   7     7550.89     7180.48    168.52 o 
   1  -9   7     1071.12      953.20     54.51 o 
   2  -9   7     3816.70     3638.64    113.10 o 
   3  -9   7     1558.48     1470.06     70.54 o 
   4  -9   7      591.18      703.69     60.04 o 
   5  -9   7      546.52      635.37     87.78 o 
   6  -9   7      123.99      252.19     69.04 o 
  -6  -8   7      342.97      507.82     74.76 o 
  -5  -8   7      653.53      642.13     46.79 o 
  -4  -8   7     1199.91     1171.03     97.41 o 
  -3  -8   7        1.49       76.28     26.14 o 
  -2  -8   7      710.61      662.43     44.25 o 
  -1  -8   7      241.33      268.22     35.27 o 
   0  -8   7       12.98       36.64     22.73 o 
   1  -8   7       19.04       25.17     23.21 o 
   2  -8   7       87.51      152.21     30.80 o 
   3  -8   7       18.39       21.96     25.44 o 
   4  -8   7     1963.95     1850.29     77.29 o 
   5  -8   7      114.10      210.02     57.48 o 
   6  -8   7     1005.28     1184.43    104.65 o 
  -7  -7   7      310.16      452.43     73.62 o 
  -6  -7   7       22.09       98.82     51.65 o 
  -5  -7   7     1567.13     1663.12     68.50 o 
  -4  -7   7      381.86      310.52     90.75 o 
  -3  -7   7     1438.98     1423.37     61.26 o 
  -2  -7   7     6138.59     5624.72    134.21 o 
  -1  -7   7     4419.27     4322.67    137.13 o 
   0  -7   7    10209.40     9036.50    414.99 o 
   1  -7   7      859.42      854.67     47.22 o 
   2  -7   7     4614.74     4672.37    121.95 o 
   3  -7   7     1836.24     1833.11     80.38 o 
   4  -7   7     3089.16     3063.13     97.84 o 
   5  -7   7     1677.62     1796.06    118.18 o 
   6  -7   7       79.54      189.82     60.39 o 
   7  -7   7      398.32      428.06     78.51 o 
  -7  -6   7      777.88      881.01     82.36 o 
  -6  -6   7      241.88      336.53     54.77 o 
  -5  -6   7      632.72      595.08     61.75 o 
  -4  -6   7       50.90       85.30     26.22 o 
  -3  -6   7       92.10      168.91     28.68 o 
  -2  -6   7      138.72      173.38     28.40 o 
  -1  -6   7        6.36       18.58     17.30 o 
   0  -6   7      225.30      224.67     28.75 o 
   1  -6   7     3135.07     2980.48     87.47 o 
   2  -6   7     1210.26     1300.68     57.19 o 
   3  -6   7      987.21     1060.97     52.50 o 
   4  -6   7     3883.22     3773.51    106.49 o 
   5  -6   7        0.97       34.54     28.18 o 
   6  -6   7     3764.07     3985.61    184.30 o 
   7  -6   7        9.34       -4.69     49.67 o 
  -8  -5   7       80.84      184.03     73.62 o 
  -7  -5   7        1.12       74.74     34.43 o 
  -6  -5   7       15.92       53.55     47.33 o 
  -5  -5   7     2490.19     2686.23    126.82 o 
  -4  -5   7      116.88      208.71     45.82 o 
  -3  -5   7    13292.66    12705.40    225.96 o 
  -2  -5   7     2138.50     2138.42     68.29 o 
  -1  -5   7     9122.60     9334.93    176.56 o 
   0  -5   7    13627.92    12664.43    397.29 o 
   1  -5   7      286.35      351.86     32.92 o 
   2  -5   7     9910.91     9649.14    185.06 o 
   3  -5   7      149.61      206.79     28.33 o 
   4  -5   7      453.55      487.96     51.65 o 
   5  -5   7      379.00      532.78     39.66 o 
   6  -5   7      707.39      678.48     71.01 o 
   7  -5   7       87.89      224.70     59.87 o 
   8  -5   7      139.45      163.37     64.66 o 
  -8  -4   7       26.93      158.32     62.27 o 
  -7  -4   7      383.51      520.00     64.82 o 
  -6  -4   7       84.09      152.76     55.34 o 
  -5  -4   7      146.49      162.10     31.09 o 
  -4  -4   7     1361.92     1364.03     43.56 o 
  -3  -4   7        6.09       41.94     13.25 o 
  -2  -4   7     1210.97     1251.04     35.73 o 
  -1  -4   7      212.84      278.05     26.82 o 
   0  -4   7     2065.74     2015.89     70.60 o 
   1  -4   7     2152.17     1937.73     61.45 o 
   2  -4   7      283.22      315.01     29.51 o 
   3  -4   7    11962.05    11524.68    286.29 o 
   4  -4   7     3259.11     3118.46    169.93 o 
   5  -4   7      727.23      757.96     49.41 o 
   6  -4   7     7937.55     7516.51    252.71 o 
   8  -4   7     2339.54     2362.71    141.30 o 
  -8  -3   7       34.62      130.45     38.71 o 
  -7  -3   7      611.94      653.53     51.28 o 
  -6  -3   7      914.59      987.46     54.88 o 
  -5  -3   7     1630.85     1771.58     68.02 o 
  -4  -3   7       13.02       26.60     19.13 o 
  -3  -3   7    12351.42    12158.01    171.04 o 
  -2  -3   7     1262.52     1285.11     35.25 o 
  -1  -3   7     5686.09     5455.65    112.60 o 
   0  -3   7     3151.54     3238.22     79.18 o 
   1  -3   7     1962.92     2243.72     63.87 o 
   2  -3   7     4310.42     4001.66     56.93 o 
   3  -3   7      543.54      556.74     33.37 o 
   5  -3   7        0.87       32.42     16.86 o 
   6  -3   7      336.66      461.19     39.43 o 
   7  -3   7       11.44       79.98     32.16 o 
   8  -3   7     1156.43     1196.40     96.63 o 
  -8  -2   7        0.52       72.74     37.60 o 
  -7  -2   7     1391.60     1389.40     67.91 o 
  -6  -2   7       61.32       89.89     27.57 o 
  -5  -2   7       43.63       60.22     24.04 o 
  -4  -2   7      513.60      518.94     34.64 o 
  -3  -2   7      130.82      135.00     16.49 o 
  -2  -2   7     2758.42     2943.75     57.11 o 
   0  -2   7     3364.29     3319.53     76.52 o 
   1  -2   7     4189.94     4166.46     69.32 o 
   3  -2   7    17337.46    17403.96    227.92 o 
   4  -2   7     4376.36     4243.74     87.35 o 
   5  -2   7     3250.35     3099.29     69.53 o 
   6  -2   7     3260.71     3034.20     95.38 o 
   7  -2   7      208.39      255.29     39.65 o 
   8  -2   7     1928.69     1825.13     81.51 o 
  -8  -1   7      780.02      836.93     58.49 o 
  -7  -1   7     1112.97     1047.03     60.01 o 
  -6  -1   7     3279.75     3195.38    156.55 o 
  -5  -1   7     1553.00     1381.36     58.88 o 
  -4  -1   7      693.90      738.74     48.32 o 
  -3  -1   7    11991.52    12434.73    217.59 o 
  -2  -1   7      413.69      446.69     20.05 o 
  -1  -1   7    13118.88    13271.31    171.44 o 
   0  -1   7     2946.65     2963.50     57.95 o 
   1  -1   7      211.17      283.16     30.25 o 
   2  -1   7     4163.72     4625.91     64.46 o 
   3  -1   7      882.02      984.98     31.26 o 
   4  -1   7     1133.42     1168.63     36.90 o 
   5  -1   7      461.55      377.33     22.85 o 
   6  -1   7       56.96       34.33     34.23 o 
   7  -1   7      577.44      605.97     74.35 o 
   8  -1   7      779.76      835.27     97.77 o 
   9  -1   7      555.01      906.62    117.45 o 
  -9   0   7      118.67      117.27     63.15 o 
  -8   0   7      145.18      188.50     45.92 o 
  -7   0   7      613.11      715.91     50.52 o 
  -6   0   7        8.63       50.41     40.61 o 
  -5   0   7       10.20       25.54     25.20 o 
  -4   0   7      544.52      513.76     34.04 o 
  -3   0   7     1227.03     1248.78     33.27 o 
  -2   0   7     3153.14     3107.95     56.43 o 
  -1   0   7     2184.63     2071.62     61.69 o 
   0   0   7     5762.99     5702.09     84.80 o 
   1   0   7    15964.31    16626.68    209.42 o 
   2   0   7      294.79      327.32     14.71 o 
   3   0   7     6300.75     6090.54    115.45 o 
   4   0   7     3829.43     3811.18     73.39 o 
   5   0   7     6573.58     6266.84    107.96 o 
   6   0   7     2033.57     1882.30     53.13 o 
   7   0   7      467.09      494.52     41.64 o 
   8   0   7      419.80      470.75     79.66 o 
   9   0   7        0.77       83.09     65.49 o 
  -8   1   7     1830.59     1727.16     82.79 o 
  -7   1   7      200.05      205.34     38.29 o 
  -6   1   7     3132.86     2808.52    136.56 o 
  -5   1   7     8091.43     7542.34    164.54 o 
  -4   1   7     3588.21     3331.60    122.35 o 
  -3   1   7     8956.57     8905.95    124.82 o 
  -2   1   7     2645.23     2826.67     51.79 o 
  -1   1   7     5836.18     5935.78     87.16 o 
   0   1   7    16725.63    17886.84    220.52 o 
   1   1   7      534.00      668.53     22.40 o 
   2   1   7       17.56       23.31      8.40 o 
   3   1   7      131.49      154.11     12.69 o 
   4   1   7       11.91       31.14     17.18 o 
   5   1   7     1249.60     1293.35     47.52 o 
   6   1   7        0.38      -24.26     22.87 o 
   7   1   7     2940.16     2619.17    141.09 o 
   8   1   7      298.41      350.07     71.64 o 
   9   1   7      163.77      253.44     75.07 o 
  -9   2   7        2.01      101.25     42.92 o 
  -8   2   7      761.92      730.25     66.40 o 
  -7   2   7      283.38      271.18     40.62 o 
  -6   2   7       60.52       94.40     25.94 o 
  -5   2   7       11.83       11.66     20.66 o 
  -4   2   7     3782.94     3712.00     98.18 o 
  -3   2   7      462.81      507.31     32.80 o 
  -2   2   7     3402.55     3159.34     73.00 o 
  -1   2   7      652.65      660.99     21.55 o 
   0   2   7     5780.66     5251.60     78.87 o 
   1   2   7    21994.98    21985.57    267.76 o 
   2   2   7      921.63     1031.77     27.36 o 
   3   2   7    12197.45    11990.54    158.38 o 
   4   2   7      109.02      112.81     13.07 o 
   5   2   7     1712.91     1739.40     46.50 o 
   6   2   7      562.68      614.81     39.35 o 
   7   2   7      449.16      470.34     79.24 o 
   8   2   7        1.86       12.60     55.08 o 
   9   2   7       88.69      232.10     74.35 o 
  -8   3   7     2896.73     2536.79    103.76 o 
  -7   3   7       99.11      165.57     36.79 o 
  -6   3   7     4511.79     4173.46    171.03 o 
  -5   3   7     5440.96     5372.31    133.04 o 
  -4   3   7     4015.57     3802.41    100.70 o 
  -3   3   7     8341.55     8413.78    146.40 o 
  -2   3   7      222.81      315.87     26.69 o 
  -1   3   7     5781.36     6301.14    107.21 o 
   0   3   7     2976.53     3125.13     65.48 o 
   1   3   7        3.79       13.64      6.67 o 
   2   3   7        4.37       31.69     15.43 o 
   3   3   7      644.77      671.29     20.37 o 
   4   3   7       56.38       55.75     14.66 o 
   5   3   7      754.58      793.36     35.56 o 
   6   3   7       41.57       72.13     23.84 o 
   7   3   7     1351.58     1320.94    102.77 o 
   8   3   7       91.02      198.57     67.16 o 
   9   3   7      586.51      667.24    103.08 o 
  -8   4   7      163.50      217.68     44.78 o 
  -7   4   7      555.19      605.94     49.26 o 
  -6   4   7       36.31       59.76     28.04 o 
  -5   4   7     1280.40     1182.40     57.28 o 
  -4   4   7     2368.02     2293.19     75.26 o 
  -3   4   7      583.22      707.25     26.88 o 
  -2   4   7    18422.45    18030.11    229.19 o 
  -1   4   7     3559.27     3822.95     66.45 o 
   0   4   7    22697.21    22741.80    278.39 o 
   1   4   7    12697.99    12968.07    219.88 o 
   2   4   7     1278.64     1303.40     48.18 o 
   3   4   7     7566.41     7160.70    145.03 o 
   4   4   7      387.29      435.79     27.06 o 
   5   4   7      517.56      522.62     32.62 o 
   6   4   7     1111.50     1120.85     45.44 o 
  -8   5   7      683.14      763.24     63.84 o 
  -7   5   7      256.59      318.66     44.48 o 
  -6   5   7     2695.80     2652.75     95.82 o 
  -5   5   7      221.43      206.87     32.28 o 
  -4   5   7     2227.29     2258.22    189.14 o 
  -3   5   7     1362.02     1341.96     53.83 o 
  -2   5   7     1377.52     1428.04     38.10 o 
  -1   5   7      975.26     1053.12     31.48 o 
   0   5   7       62.24       71.54     17.35 o 
   1   5   7      134.33      185.58     26.21 o 
   2   5   7      509.97      642.54     80.75 o 
   3   5   7      148.31      173.32     25.33 o 
   4   5   7     1243.24     1177.30     52.14 o 
   5   5   7     1404.14     1340.36     48.67 o 
   6   5   7      931.91      954.44     44.22 o 
   7   5   7      392.09      522.45     42.00 o 
   8   5   7      235.96      339.50     56.97 o 
  -8   6   7      303.59      340.84     49.34 o 
  -7   6   7      469.67      587.79     66.74 o 
  -6   6   7      161.46      197.98     37.48 o 
  -5   6   7     4589.70     4215.94    150.77 o 
  -4   6   7     1367.21     1308.18     68.25 o 
  -3   6   7     3245.41     3031.89     88.05 o 
  -2   6   7    11534.72    11394.90    162.45 o 
  -1   6   7      126.84      199.97     18.30 o 
   0   6   7    13703.02    13780.91    185.40 o 
   1   6   7      342.76      399.56     30.90 o 
   2   6   7     2729.82     2465.01     87.67 o 
   3   6   7     3962.89     3720.33    100.14 o 
   4   6   7       51.80       15.20     23.19 o 
   5   6   7     2800.66     2703.45     74.09 o 
   6   6   7      241.55      275.20     34.15 o 
   7   6   7      151.19       96.18     30.30 o 
   8   6   7      549.90      632.45    110.79 o 
  -7   7   7       10.80       23.59     67.68 o 
  -6   7   7     1545.69     1370.93     71.33 o 
  -5   7   7       14.15       14.92     25.20 o 
  -4   7   7       62.93       86.01     39.41 o 
  -3   7   7        8.06       27.73     21.92 o 
  -2   7   7     1920.40     1930.73     51.80 o 
  -1   7   7     1262.59     1244.35     38.34 o 
   0   7   7      161.04      216.69     22.14 o 
   1   7   7     2648.56     2599.18     90.64 o 
   2   7   7     5381.71     5177.45    125.47 o 
   3   7   7      185.97      205.00     39.67 o 
   4   7   7     2496.10     2362.14    106.21 o 
   5   7   7     3032.82     2718.82     94.29 o 
   6   7   7     1153.10     1144.83     51.80 o 
   7   7   7     1710.93     1629.39     63.75 o 
   8   7   7       51.19      134.37    112.04 o 
  -7   8   7       65.60       92.64     53.26 o 
  -6   8   7       17.71        3.88     34.30 o 
  -5   8   7     1071.62      991.88     58.02 o 
  -4   8   7      359.22      419.15     45.08 o 
  -3   8   7     4468.87     4079.90    179.62 o 
  -2   8   7     2662.38     2455.51     67.20 o 
  -1   8   7      206.07      302.23     23.26 o 
   0   8   7     2682.96     2732.49    121.36 o 
   1   8   7      620.61      642.33     45.68 o 
   2   8   7     3314.52     2881.15     91.50 o 
   3   8   7      110.90      187.66     31.95 o 
   4   8   7      292.53      310.48     41.76 o 
   5   8   7      112.53      181.18     39.54 o 
   6   8   7       75.56       78.47     36.78 o 
   7   8   7      291.89      394.04     43.00 o 
  -7   9   7      208.06      204.97     47.16 o 
  -6   9   7      180.54      291.19     45.93 o 
  -5   9   7      249.43      365.07     61.75 o 
  -4   9   7       11.10       24.27     41.55 o 
  -3   9   7       53.71       74.88     25.75 o 
  -2   9   7      202.65      289.27     33.03 o 
  -1   9   7     1004.57     1009.47     66.80 o 
   0   9   7      104.31      111.81     46.18 o 
   1   9   7      817.82      801.75     50.52 o 
   2   9   7      802.95      669.34     46.26 o 
   3   9   7      655.67      640.25     47.40 o 
   4   9   7     2602.36     2358.90     89.83 o 
   5   9   7        9.58        2.75     30.80 o 
   6   9   7      829.46      913.50     76.95 o 
   7   9   7      521.87      660.85     60.56 o 
  -6  10   7       89.37      210.18     44.59 o 
  -5  10   7     1602.66     1580.55     91.11 o 
  -4  10   7      424.27      589.01     80.59 o 
  -3  10   7      668.61      698.91     46.83 o 
  -2  10   7     2661.09     2546.00    182.64 o 
  -1  10   7      220.96      268.45     37.84 o 
   0  10   7     1619.42     1473.77     85.96 o 
   1  10   7      382.16      442.01     46.59 o 
   2  10   7      117.80      123.67     61.02 o 
   3  10   7        3.25       17.55     30.32 o 
   4  10   7      140.49      128.82     80.33 o 
   5  10   7      488.94      541.83     56.39 o 
   6  10   7       75.90      138.08     43.96 o 
  -5  11   7       38.32      123.93     42.48 o 
  -4  11   7      254.52      300.66     41.79 o 
  -3  11   7       50.09      168.16     62.06 o 
  -2  11   7       30.67       77.35     30.26 o 
  -1  11   7      350.81      522.37     53.10 o 
   0  11   7      324.63      399.27     49.21 o 
   1  11   7      915.84      931.25     71.01 o 
   2  11   7      466.91      605.42     57.57 o 
   3  11   7       32.10       70.91     36.83 o 
   4  11   7     1453.54     1274.78     93.66 o 
   5  11   7      193.69      187.51     45.50 o 
   6  11   7      208.88      300.74     70.23 o 
  -4  12   7      109.68      186.91     72.16 o 
  -3  12   7      748.40      902.98     92.78 o 
  -2  12   7     2317.58     2308.25    142.44 o 
  -1  12   7      239.15      312.28     46.53 o 
   0  12   7     1188.56     1072.02     64.32 o 
   1  12   7       13.86      -41.86     33.61 o 
   2  12   7       26.00      108.84     41.04 o 
   3  12   7      201.40      308.86     51.12 o 
   4  12   7       58.41       99.23     40.05 o 
   5  12   7      108.62      237.27     50.11 o 
  -1  13   7      424.89      564.26     75.91 o 
   0  13   7      448.35      465.75     74.87 o 
   1  13   7      749.44      741.93     93.56 o 
   2  13   7      220.40      307.01     53.18 o 
   3  13   7       20.60      168.75     53.16 o 
   4  13   7      211.25      276.20     79.71 o 
  -1  14   7      115.32      293.95     71.12 o 
   0  14   7      605.07      636.42     83.82 o 
   1  14   7       91.98       78.20     59.66 o 
   2  14   7       90.31      156.81     62.16 o 
   0 -12   8      654.32      800.97     60.29 o 
  -3 -11   8      477.23      633.79     61.35 o 
  -2 -11   8      238.49      310.56     45.05 o 
  -1 -11   8     1410.22     1292.52     70.96 o 
   0 -11   8        9.50        0.34     33.14 o 
   1 -11   8      889.16      828.31     57.71 o 
   2 -11   8     1615.79     1545.17     78.43 o 
   3 -11   8      951.53      956.82     63.38 o 
  -4 -10   8        2.76      -19.61     35.79 o 
  -3 -10   8     1272.07     1227.71    118.65 o 
  -2 -10   8      151.96      192.41     40.20 o 
  -1 -10   8      647.51      640.71     54.67 o 
   0 -10   8       59.31       82.63     54.87 o 
   1 -10   8       14.67        0.25     30.97 o 
   2 -10   8        4.18       32.93     34.05 o 
   3 -10   8      293.93      380.42     52.26 o 
   4 -10   8       35.95      129.89     65.91 o 
  -5  -9   8       18.36       70.79     37.58 o 
  -4  -9   8      760.23      955.16     57.90 o 
  -3  -9   8      478.31      602.74     49.15 o 
  -2  -9   8      788.80      943.58    117.19 o 
  -1  -9   8     2438.09     2339.66    117.61 o 
   0  -9   8      439.40      577.73     47.55 o 
   1  -9   8     4982.48     4583.55    130.48 o 
   2  -9   8      899.62      891.76     90.80 o 
   3  -9   8     2656.46     2699.90     99.07 o 
   4  -9   8     2096.23     2103.28    147.70 o 
   5  -9   8      508.28      551.76     84.13 o 
  -6  -8   8      655.76      815.41     81.32 o 
  -5  -8   8      332.93      487.12     52.19 o 
  -4  -8   8      245.39      245.75     43.73 o 
  -3  -8   8      608.47      550.20     43.40 o 
  -2  -8   8       29.33       47.70     39.15 o 
  -1  -8   8      968.13      886.87     50.76 o 
   0  -8   8      236.48      289.89     37.05 o 
   1  -8   8      113.63      143.99     31.05 o 
   2  -8   8     1215.71     1162.21     60.58 o 
   3  -8   8      137.37      183.05     34.91 o 
   4  -8   8        7.34        2.25     28.31 o 
   5  -8   8     2007.21     2030.34    132.03 o 
   6  -8   8       58.94      104.33     60.18 o 
  -7  -7   8        5.95      156.40     62.79 o 
  -6  -7   8      113.70      208.88     55.81 o 
  -5  -7   8       20.70       42.90     47.27 o 
  -4  -7   8     2962.28     2986.42     96.29 o 
  -3  -7   8        1.48       -2.79     31.91 o 
  -2  -7   8     3668.67     3521.50    102.42 o 
  -1  -7   8     3112.90     2956.76     92.90 o 
   0  -7   8     1374.63     1362.34     85.02 o 
   1  -7   8     9753.36     9100.89    295.51 o 
   2  -7   8       89.70      109.51     27.59 o 
   3  -7   8     1094.54     1174.37     59.36 o 
   4  -7   8     1374.29     1350.02     64.19 o 
   5  -7   8      918.22      894.12     54.73 o 
   6  -7   8      568.89      654.22     75.39 o 
   7  -7   8      239.92      166.70     67.89 o 
  -7  -6   8        0.25        8.02     52.90 o 
  -6  -6   8      307.34      350.07     67.16 o 
  -5  -6   8     2358.59     2309.09    121.31 o 
  -4  -6   8      677.72      604.63     40.72 o 
  -3  -6   8      264.69      340.33     36.17 o 
  -2  -6   8       19.31       20.25     27.44 o 
  -1  -6   8      859.16      790.66     43.95 o 
   0  -6   8       16.81       33.49     20.36 o 
   1  -6   8       16.73       66.11     20.88 o 
   2  -6   8     5239.19     5159.25    214.71 o 
   3  -6   8      509.10      509.38     37.85 o 
   4  -6   8     3018.28     3045.63     95.46 o 
   5  -6   8     3413.15     3210.81    100.86 o 
   6  -6   8       44.82       76.43     43.52 o 
   7  -6   8     2787.85     3058.48    166.08 o 
  -7  -5   8      441.41      616.21     70.49 o 
  -6  -5   8       53.16       95.69     50.50 o 
  -5  -5   8       73.45       96.63     42.17 o 
  -4  -5   8     3432.72     3308.02     93.07 o 
  -3  -5   8        0.10       61.63     20.31 o 
  -2  -5   8     8883.05     8141.88    163.17 o 
  -1  -5   8     1725.94     1717.06     74.55 o 
   0  -5   8     1985.51     1911.11     66.27 o 
   1  -5   8     5854.51     5437.87    124.57 o 
   2  -5   8        0.15       11.62     49.10 o 
   3  -5   8     3337.28     3197.41     92.45 o 
   4  -5   8      448.68      453.78     64.82 o 
   5  -5   8      231.68      273.70     33.10 o 
   6  -5   8      129.92      207.11     51.44 o 
   7  -5   8      721.80      847.27     80.80 o 
   8  -5   8       16.14       -8.95     59.77 o 
  -8  -4   8     1406.87     1475.42    141.98 o 
  -7  -4   8        0.04       85.71     33.87 o 
  -6  -4   8      705.06      728.06     54.30 o 
  -5  -4   8      161.23      250.25     65.65 o 
  -4  -4   8       97.77      181.21     22.17 o 
  -3  -4   8      394.81      417.31     62.48 o 
  -2  -4   8      349.26      380.60     29.41 o 
  -1  -4   8      387.97      401.07     28.19 o 
   0  -4   8     1376.56     1387.62     52.98 o 
   1  -4   8      224.74      233.14     27.57 o 
   2  -4   8     6868.06     6615.57    138.93 o 
   3  -4   8     1058.57      993.24     46.61 o 
   4  -4   8     7384.45     7144.48    153.61 o 
   5  -4   8     3306.17     3130.40     92.70 o 
   6  -4   8      342.77      451.59     66.95 o 
   7  -4   8     2232.59     2188.09    127.03 o 
   8  -4   8       14.61        9.89     54.87 o 
  -8  -3   8      303.57      344.99     84.03 o 
  -7  -3   8      710.29      746.21     53.16 o 
  -6  -3   8     1913.91     1791.83    128.91 o 
  -5  -3   8     1771.39     1732.97     69.32 o 
  -4  -3   8     3032.87     3074.72     67.79 o 
  -3  -3   8      297.95      356.59     22.75 o 
  -2  -3   8    11818.53    11802.83    164.56 o 
  -1  -3   8     3180.12     3177.53     58.95 o 
   0  -3   8     4742.28     4519.47    100.83 o 
   1  -3   8     6559.22     6801.23    136.32 o 
   2  -3   8        9.49       25.13     15.44 o 
   3  -3   8     6818.43     6950.45    131.21 o 
   4  -3   8       84.75      178.41     33.44 o 
   5  -3   8      677.31      606.60     30.62 o 
   6  -3   8      119.87      129.12     41.86 o 
   7  -3   8      163.90      218.77     53.52 o 
   8  -3   8       99.76      265.83     61.64 o 
  -8  -2   8      621.06      741.39     59.14 o 
  -7  -2   8      277.16      348.20     49.83 o 
  -6  -2   8     1764.90     1731.66     73.22 o 
  -5  -2   8       90.23      151.70     26.94 o 
  -4  -2   8        0.23       32.84     14.34 o 
  -3  -2   8      684.73      731.71     28.59 o 
  -2  -2   8      598.04      763.98     27.30 o 
  -1  -2   8      763.87      888.70     27.61 o 
   0  -2   8    10925.12    11355.39    152.94 o 
   1  -2   8     2511.89     2583.96     52.39 o 
   2  -2   8     6436.63     6388.11    100.82 o 
   3  -2   8      126.20      185.74     17.93 o 
   4  -2   8     8181.26     8103.63    129.18 o 
   5  -2   8     3709.53     3471.47     76.00 o 
   6  -2   8     3178.13     3028.88     95.22 o 
   7  -2   8     1276.38     1344.28     65.69 o 
   8  -2   8        6.46       63.69     39.70 o 
  -8  -1   8      495.43      592.11     57.89 o 
  -7  -1   8     1498.99     1394.91     69.65 o 
  -6  -1   8     1800.11     1812.93     74.44 o 
  -5  -1   8     4765.08     4938.29    125.13 o 
  -4  -1   8     8910.69     8752.33    258.70 o 
  -3  -1   8      234.29      326.95     27.32 o 
  -2  -1   8    14246.91    14153.24    220.64 o 
  -1  -1   8    15009.51    14833.43    191.61 o 
   0  -1   8     5677.05     5853.86    179.15 o 
   1  -1   8     7175.78     7194.22    161.69 o 
   2  -1   8        6.59       19.31     10.44 o 
   3  -1   8      482.83      511.54     19.74 o 
   4  -1   8       45.34       36.82     12.70 o 
   5  -1   8       17.18       43.76     16.09 o 
   6  -1   8     1918.13     1760.13     75.80 o 
   7  -1   8       11.12       -0.65     29.35 o 
   8  -1   8      287.63      364.34     77.89 o 
  -8   0   8      145.45      250.30     43.90 o 
  -7   0   8       24.71        7.74     60.34 o 
  -6   0   8     1915.94     1921.04     94.34 o 
  -5   0   8        5.15       -8.82     20.81 o 
  -4   0   8      772.17      727.34     53.05 o 
  -3   0   8     1993.18     1944.63     44.64 o 
  -2   0   8      172.04      266.49     16.48 o 
  -1   0   8     5725.58     6130.04    117.24 o 
   0   0   8     3127.03     2951.35     54.58 o 
   1   0   8     5075.31     5554.24    100.41 o 
   2   0   8    24652.90    25242.34    310.07 o 
   3   0   8       59.28       88.25     11.45 o 
   4   0   8     6224.10     5897.54    100.72 o 
   5   0   8     2192.67     2286.10     59.98 o 
   6   0   8      752.05      753.98     34.75 o 
   7   0   8     1326.75     1293.03     98.40 o 
   8   0   8      186.83      217.93     65.91 o 
   9   0   8       27.64      172.64     71.74 o 
  -8   1   8       96.16      140.70     61.43 o 
  -7   1   8     3095.84     3029.25    105.96 o 
  -6   1   8      582.29      589.79     42.55 o 
  -5   1   8     4778.40     4606.58    140.41 o 
  -4   1   8    12212.05    11554.32    216.59 o 
  -3   1   8      466.48      392.03     19.05 o 
  -2   1   8    17740.74    17882.82    256.33 o 
   0   1   8     7322.19     7746.56    141.72 o 
   1   1   8     9114.55     9253.93    177.45 o 
   2   1   8      535.91      474.49     21.05 o 
   3   1   8      328.40      336.60     16.66 o 
   4   1   8      446.26      517.82     21.46 o 
   5   1   8       18.80       59.47     19.10 o 
   6   1   8      136.54      239.74     32.44 o 
   7   1   8      217.09      207.11     56.12 o 
   8   1   8      816.39      774.38    101.21 o 
   9   1   8       69.99      191.90     73.20 o 
  -8   2   8      114.82      147.26     34.44 o 
  -7   2   8      481.81      552.33     54.91 o 
  -6   2   8       58.99       78.42     27.95 o 
  -5   2   8      705.20      690.82     43.95 o 
  -4   2   8      943.82      908.07     45.49 o 
  -3   2   8    12652.45    12860.68    287.02 o 
  -2   2   8      463.49      515.58     20.67 o 
  -1   2   8    24197.09    24988.86    440.51 o 
   0   2   8     9521.61     9979.92    161.69 o 
   1   2   8     4471.36     4558.56     74.35 o 
   3   2   8     2036.41     2335.86     43.60 o 
   4   2   8     7342.89     7079.49    117.75 o 
   5   2   8     1412.73     1552.66     49.30 o 
   6   2   8      130.58      155.68     47.17 o 
   7   2   8     2233.12     2243.18    132.45 o 
   8   2   8      518.64      740.96     97.88 o 
   9   2   8       47.51      136.82     66.43 o 
  -8   3   8      181.69      304.14     48.83 o 
  -7   3   8     1434.03     1447.26     72.02 o 
  -6   3   8      408.52      447.07     44.20 o 
  -5   3   8     2267.79     2206.82    122.50 o 
  -4   3   8     2278.17     2367.38     95.64 o 
  -3   3   8      458.32      505.75     20.95 o 
  -2   3   8    10837.03    10950.14    149.95 o 
  -1   3   8       63.71       60.58     10.95 o 
   0   3   8     7581.32     7244.58    179.03 o 
   1   3   8      598.39      700.58     37.02 o 
   2   3   8       29.26       45.93      8.16 o 
   3   3   8        1.78       22.95     15.83 o 
   4   3   8     1232.30     1185.70     41.34 o 
   5   3   8     1508.79     1544.33     50.40 o 
   6   3   8      803.73      740.12     44.22 o 
  -8   4   8       17.06       13.01     38.33 o 
  -7   4   8      288.74      336.33     47.66 o 
  -6   4   8     1123.30     1069.99     60.37 o 
  -5   4   8      702.12      675.34     71.69 o 
  -4   4   8     4494.39     4110.87    109.21 o 
  -3   4   8     2329.43     2440.60     74.30 o 
  -2   4   8     2987.76     3093.35     75.29 o 
  -1   4   8    10780.66    10420.50    144.95 o 
   0   4   8        6.91       35.44     11.08 o 
   1   4   8    10921.06    10160.35    138.86 o 
   2   4   8     9233.46     8839.28    168.01 o 
   3   4   8       89.65       85.92     22.02 o 
   4   4   8    15661.06    15110.05    217.16 o 
   5   4   8        9.55       31.56     18.94 o 
   6   4   8     4059.81     3679.66     88.38 o 
   7   4   8      703.74      824.60     49.59 o 
   8   4   8      485.16      469.72     63.09 o 
  -8   5   8       57.20       40.37     41.30 o 
  -7   5   8      605.55      649.76     88.66 o 
  -6   5   8      916.44      758.17     50.96 o 
  -5   5   8     1119.54     1063.61     56.40 o 
  -4   5   8     1457.42     1475.97     76.27 o 
  -3   5   8       79.89      143.12     43.58 o 
  -2   5   8     1674.93     1694.31     42.91 o 
  -1   5   8      273.52      297.18     17.81 o 
   0   5   8      405.28      505.44     20.53 o 
   1   5   8     2962.33     3189.83     92.72 o 
   2   5   8      324.33      347.48     33.03 o 
   3   5   8     2556.74     2419.20    119.48 o 
   4   5   8      767.05      798.14     45.48 o 
   5   5   8     1538.79     1600.14     54.56 o 
   6   5   8     2957.82     2841.91     78.09 o 
   7   5   8      729.03      865.50     45.52 o 
   8   5   8      761.83      817.75     87.78 o 
  -8   6   8       28.14       62.99     42.45 o 
  -7   6   8      222.14      281.20     47.95 o 
  -6   6   8      278.40      386.64     65.23 o 
  -5   6   8        0.86       28.54     61.02 o 
  -4   6   8     2817.32     2807.41     90.80 o 
  -3   6   8     1617.95     1560.79     60.51 o 
  -2   6   8     2606.43     2522.56     56.95 o 
  -1   6   8     5622.53     5152.52    164.77 o 
   0   6   8     3290.28     3419.65     64.37 o 
   1   6   8     4346.28     4071.92    102.90 o 
   2   6   8     2979.16     2692.36     82.29 o 
   3   6   8     2374.88     2187.91     75.76 o 
   4   6   8     1467.89     1373.05     62.22 o 
   5   6   8      207.98      284.39     38.51 o 
   6   6   8     1785.35     1758.56     61.99 o 
   7   6   8      787.75      775.07     50.13 o 
   8   6   8      618.53      645.27     62.66 o 
  -7   7   8     1131.81     1059.42     66.87 o 
  -6   7   8       52.52       68.05     32.67 o 
  -5   7   8     1148.12     1025.62     57.76 o 
  -4   7   8     1552.86     1384.24     62.87 o 
  -3   7   8      212.11      301.77     35.13 o 
  -2   7   8      138.66      155.02     24.51 o 
  -1   7   8     1104.92     1035.84     41.92 o 
   0   7   8       14.05       50.08     19.21 o 
   1   7   8       49.14       62.39     23.02 o 
   2   7   8      381.74      389.09     47.17 o 
   3   7   8     4739.91     4225.21    115.17 o 
   4   7   8     1120.55     1093.10     57.91 o 
   5   7   8     1334.67     1296.90     65.22 o 
   6   7   8      782.99      755.96     44.40 o 
   7   7   8      404.31      483.98     45.76 o 
   8   7   8      364.73      458.43    145.62 o 
  -7   8   8        4.54       -7.85     39.03 o 
  -6   8   8     1145.17     1019.96     63.11 o 
  -5   8   8       17.85       62.94     30.71 o 
  -4   8   8      761.03      746.54     48.04 o 
  -3   8   8     2461.18     2374.01     82.47 o 
  -2   8   8     1184.14     1115.46     39.51 o 
  -1   8   8     4136.86     3500.16    248.40 o 
   0   8   8      158.12      311.56     83.30 o 
   1   8   8      982.20      967.93     58.57 o 
   2   8   8     2690.91     2545.51     94.23 o 
   3   8   8      303.73      308.94     73.93 o 
   4   8   8      182.32      196.49     44.77 o 
   5   8   8      140.45      132.28     34.57 o 
   6   8   8      277.50      308.30     47.71 o 
   7   8   8      360.80      481.63     53.07 o 
  -6   9   8      662.64      631.74     55.69 o 
  -5   9   8      798.34      817.68     61.59 o 
  -4   9   8      537.09      631.12     48.95 o 
  -3   9   8      882.03      856.53     48.64 o 
  -2   9   8      662.74      629.45     53.23 o 
  -1   9   8        0.04       -7.94     23.45 o 
   0   9   8      688.28      711.73     50.06 o 
   1   9   8        0.63      -22.84     23.82 o 
   2   9   8      730.22      680.01     48.63 o 
   3   9   8      464.88      582.03     47.64 o 
   4   9   8      185.86      255.19     88.09 o 
   5   9   8      516.56      645.32     61.40 o 
   6   9   8       57.03       36.91     49.41 o 
   7   9   8       93.04       59.26    102.36 o 
  -6  10   8     1489.57     1583.64    129.22 o 
  -5  10   8       13.73       55.24     36.74 o 
  -4  10   8     2557.73     2404.29     92.10 o 
  -3  10   8     1946.10     1927.16    129.53 o 
  -2  10   8      455.56      555.23     45.49 o 
  -1  10   8     4315.55     3972.95    138.12 o 
   0  10   8       90.76      124.78     34.13 o 
   1  10   8     1768.92     1656.63     73.81 o 
   2  10   8     1664.46     1562.76     71.75 o 
   3  10   8      234.94      284.09     70.55 o 
   4  10   8      721.08      658.53     91.84 o 
   5  10   8       42.46      142.04     39.78 o 
   6  10   8      170.07      264.14     82.88 o 
  -5  11   8       86.81      109.77     41.85 o 
  -4  11   8       25.54       -8.33     68.31 o 
  -3  11   8      102.28      280.51     67.37 o 
  -2  11   8      198.58      287.39     78.61 o 
  -1  11   8       82.37       62.74     60.39 o 
   0  11   8      534.79      684.68     73.98 o 
   1  11   8       17.96       61.65     30.42 o 
   2  11   8      539.32      653.72     60.66 o 
   3  11   8      345.45      455.37     54.87 o 
   4  11   8      312.56      363.08     77.78 o 
   5  11   8      422.26      506.96     74.03 o 
   6  11   8       16.02       -9.28     46.29 o 
  -4  12   8     2534.06     2481.73    157.85 o 
  -3  12   8      123.37      185.14     71.85 o 
  -2  12   8      735.08      779.38     94.03 o 
  -1  12   8     1643.19     1557.13     87.67 o 
   0  12   8       23.09      103.38     36.76 o 
   1  12   8     1536.99     1389.78     74.04 o 
   2  12   8        6.26        0.03     53.31 o 
   3  12   8        8.04        5.38     56.59 o 
   4  12   8       11.23       97.32     54.20 o 
   5  12   8       94.54      157.58     47.57 o 
  -2  13   8      325.11      409.84     86.53 o 
  -1  13   8      344.65      447.99     53.68 o 
   0  13   8      648.78      727.97     61.37 o 
   1  13   8      284.46      283.62     54.57 o 
   2  13   8      434.86      538.59     61.49 o 
   3  13   8      217.03      266.23     51.69 o 
   4  13   8      109.58      335.28    109.44 o 
  -1  14   8       21.70       -5.21     53.62 o 
   0  14   8       26.44      173.58     59.46 o 
   1  14   8       18.55       34.47     56.23 o 
  -2 -11   9      426.62      587.53     57.55 o 
  -1 -11   9      175.10      235.96     42.79 o 
   0 -11   9     1780.56     1718.98     87.73 o 
   1 -11   9       16.33      -21.44     82.26 o 
   2 -11   9      872.72      861.13     60.70 o 
  -4 -10   9      377.44      557.94    139.01 o 
  -3 -10   9        9.94       97.29     65.08 o 
  -2 -10   9      299.20      352.36     58.31 o 
  -1 -10   9      333.15      508.90     51.83 o 
   0 -10   9      548.09      563.86     56.29 o 
   1 -10   9        2.99       12.11     30.59 o 
   2 -10   9       21.06       71.51     44.77 o 
   3 -10   9       10.93       20.61     47.64 o 
   4 -10   9      667.10      765.23     62.86 o 
  -5  -9   9      327.65      533.02     84.03 o 
  -4  -9   9      160.20      297.07     43.63 o 
  -3  -9   9     1346.07     1362.21     69.08 o 
  -2  -9   9       42.19       35.11     33.11 o 
  -1  -9   9      820.59      824.54     52.34 o 
   0  -9   9     1999.58     2088.10    169.98 o 
   1  -9   9      545.65      620.37     49.14 o 
   2  -9   9     1335.58     1450.58    107.46 o 
   3  -9   9      938.20      908.31     57.82 o 
   4  -9   9      440.20      569.17     58.09 o 
   5  -9   9     1669.27     1515.65    121.62 o 
  -6  -8   9      318.13      419.83     79.55 o 
  -5  -8   9      334.08      377.04     69.24 o 
  -4  -8   9     1297.97     1346.29     65.16 o 
  -3  -8   9        1.72        8.01     30.77 o 
  -2  -8   9      324.73      366.23     76.27 o 
  -1  -8   9      273.08      374.51     41.58 o 
   0  -8   9      176.77      227.85     35.50 o 
   1  -8   9      115.57       83.84     28.38 o 
   2  -8   9        5.54      -21.48     25.48 o 
   3  -8   9     1487.39     1477.27     70.49 o 
   4  -8   9      358.39      492.29     51.66 o 
   5  -8   9       33.77      112.49     36.95 o 
   6  -8   9     1715.06     1772.74    129.95 o 
  -6  -7   9      198.39      268.12     67.68 o 
  -5  -7   9       92.99      235.32     53.10 o 
  -4  -7   9      115.24      167.84     33.65 o 
  -3  -7   9     2523.41     2378.01     83.38 o 
  -2  -7   9       14.91       46.06     47.33 o 
  -1  -7   9     1961.74     1770.38     71.17 o 
   0  -7   9     1842.02     1762.33     70.50 o 
   1  -7   9        1.81       12.82     23.97 o 
   2  -7   9     6943.72     6535.72    156.82 o 
   3  -7   9      601.13      656.90     44.69 o 
   4  -7   9     1920.75     1873.65     78.84 o 
   5  -7   9      443.72      523.63     46.94 o 
   6  -7   9      127.03      289.89     71.12 o 
  -7  -6   9     1065.06     1062.39     92.78 o 
  -6  -6   9      104.09      159.21     54.04 o 
  -5  -6   9      196.64      334.35     63.41 o 
  -4  -6   9     1629.46     1655.43     67.79 o 
  -3  -6   9        5.79       45.75     21.79 o 
  -2  -6   9      640.68      681.36     42.67 o 
  -1  -6   9       12.99       42.25     22.31 o 
   0  -6   9      634.16      602.49     39.97 o 
   1  -6   9      513.58      549.97     42.18 o 
   2  -6   9        4.39       16.36     21.74 o 
   3  -6   9     2375.59     2171.05     78.56 o 
   4  -6   9     2138.68     2095.81     79.33 o 
   5  -6   9     1150.82     1150.24    110.84 o 
   6  -6   9     1390.52     1509.51    113.60 o 
  -7  -5   9      693.66      710.97     76.43 o 
  -6  -5   9      606.50      666.30     70.49 o 
  -5  -5   9      944.11      910.68     76.53 o 
  -4  -5   9      500.20      520.92     37.39 o 
  -3  -5   9     2647.15     2649.38     83.22 o 
  -1  -5   9     7134.88     6724.84    207.52 o 
   0  -5   9     5929.63     5553.51    128.97 o 
   1  -5   9      663.31      782.97     43.21 o 
   2  -5   9     6246.14     5825.24    135.64 o 
   3  -5   9      189.26      241.61     67.79 o 
   4  -5   9     2913.57     2945.05    128.91 o 
   5  -5   9       89.53      187.61     49.77 o 
   6  -5   9       20.57       55.19     46.86 o 
   7  -5   9       11.55       30.51     52.69 o 
  -7  -4   9     1962.78     1956.52    119.43 o 
  -6  -4   9      341.83      498.34     68.83 o 
  -5  -4   9      767.05      790.42     71.22 o 
  -4  -4   9     1097.87     1058.80     49.00 o 
  -3  -4   9      155.24      211.82     28.05 o 
  -2  -4   9     1279.45     1194.41     50.16 o 
   0  -4   9      746.83      774.60     66.59 o 
   1  -4   9     2175.93     2199.86     71.36 o 
   2  -4   9      725.70      768.24     92.57 o 
   3  -4   9     3093.09     3180.59    103.50 o 
   4  -4   9      138.48      136.18     28.14 o 
   5  -4   9     4236.73     4124.90    111.92 o 
   6  -4   9     1832.59     1650.08    106.73 o 
   7  -4   9       38.49       49.46     47.79 o 
   8  -4   9     1196.66     1436.10    111.62 o 
  -8  -3   9      500.83      649.27     55.10 o 
  -7  -3   9      397.70      512.56     56.11 o 
  -6  -3   9     2373.65     2346.48     88.29 o 
  -5  -3   9     4292.75     4063.07    128.75 o 
  -4  -3   9      737.52      763.29     32.85 o 
  -3  -3   9     8666.58     8467.10    143.89 o 
  -2  -3   9     2144.68     2170.52     61.65 o 
  -1  -3   9     9198.99     9391.35    235.95 o 
   1  -3   9      764.60      848.00     41.24 o 
   2  -3   9     2918.09     2855.02     80.37 o 
   3  -3   9      465.25      457.12     32.05 o 
   4  -3   9      739.06      821.47     43.50 o 
   5  -3   9       69.38       76.35     25.09 o 
   6  -3   9      118.82      104.75     39.57 o 
   7  -3   9      369.70      458.05     66.64 o 
   8  -3   9        5.65      174.62     60.71 o 
  -8  -2   9      557.15      651.20     60.55 o 
  -7  -2   9      913.65      881.08     57.96 o 
  -6  -2   9      109.53      136.36     35.34 o 
  -5  -2   9     1619.92     1538.85     65.42 o 
  -4  -2   9       84.90      120.02     19.28 o 
  -3  -2   9      318.63      344.94     22.69 o 
  -2  -2   9      772.51      719.96     28.09 o 
  -1  -2   9       77.80      117.24     14.46 o 
   0  -2   9     3656.21     3884.80     80.84 o 
   1  -2   9     8572.28     8376.50    147.09 o 
   2  -2   9      349.75      396.82     22.69 o 
   3  -2   9     8843.51     8773.96    113.18 o 
   4  -2   9      786.95      795.34     82.42 o 
   5  -2   9      184.16      281.72     26.72 o 
   6  -2   9     3882.64     3773.71     84.92 o 
   7  -2   9      171.57      261.77     54.56 o 
  -8  -1   9     2253.01     2230.41     95.91 o 
  -7  -1   9       20.49       56.19     32.46 o 
  -6  -1   9     4640.59     4435.66    126.79 o 
  -5  -1   9     3557.22     3472.78    103.23 o 
  -4  -1   9     6414.33     6203.40    140.25 o 
  -3  -1   9    19051.62    18705.59    312.17 o 
  -2  -1   9     1156.50     1231.49     35.46 o 
  -1  -1   9    11387.27    11271.18    246.16 o 
   0  -1   9     7630.34     7861.99    240.96 o 
   1  -1   9      395.71      312.05     25.57 o 
   2  -1   9    12024.08    12341.35    170.94 o 
   3  -1   9       44.35       47.53     12.09 o 
   4  -1   9       48.26       64.42     13.44 o 
   5  -1   9     1418.35     1464.47     46.32 o 
   7  -1   9      487.25      609.72     45.72 o 
   8  -1   9       10.01       -7.60     56.23 o 
  -8   0   9       35.95      102.94     86.74 o 
  -7   0   9       47.68       77.46     29.51 o 
  -6   0   9      104.64      139.92     30.85 o 
  -5   0   9       16.63        6.87     20.98 o 
  -4   0   9      236.87      363.45     34.07 o 
  -3   0   9       47.19       46.50     12.09 o 
  -2   0   9     9807.82     9874.57    140.51 o 
  -1   0   9     5866.47     6261.58    122.26 o 
   0   0   9     8121.95     8330.48    120.44 o 
   1   0   9    10326.71    10518.75    147.58 o 
   2   0   9       72.03       71.05     12.96 o 
   3   0   9    21264.34    20941.60    231.13 o 
   4   0   9      486.37      478.76     21.52 o 
   5   0   9     1800.07     1626.14     56.80 o 
   6   0   9     3862.04     3716.98     81.75 o 
   7   0   9      225.89      216.16     54.35 o 
   8   0   9     1606.39     1427.35    113.29 o 
  -8   1   9     1021.43      872.59     60.37 o 
  -7   1   9       32.87       55.82     31.48 o 
  -6   1   9     3682.53     3560.62    125.89 o 
  -5   1   9        5.76       24.29     28.63 o 
  -4   1   9     3860.03     3813.78    101.68 o 
  -3   1   9     4634.90     4624.87     80.00 o 
  -2   1   9       24.66       59.55     15.48 o 
  -1   1   9     5383.42     5274.63     84.69 o 
   0   1   9      318.23      404.61     20.19 o 
   1   1   9     2429.45     2477.47     52.58 o 
   2   1   9     2575.88     2788.07     56.83 o 
   3   1   9      689.89      700.14     23.36 o 
   4   1   9      258.65      333.80     18.71 o 
   5   1   9     2863.81     2809.93     60.00 o 
   6   1   9       53.21       66.43     24.30 o 
   7   1   9     1018.56     1119.87     89.65 o 
   8   1   9      197.40      407.55     74.87 o 
  -8   2   9       36.91       91.64     37.74 o 
  -7   2   9       59.99      101.87     32.69 o 
  -6   2   9      128.11       99.68     28.02 o 
  -5   2   9      470.44      468.55     38.98 o 
  -4   2   9      159.97      242.60     48.37 o 
  -3   2   9     1229.69     1172.98     33.05 o 
  -2   2   9     5306.73     5236.96    103.64 o 
  -1   2   9       44.34       60.87     10.61 o 
   0   2   9    22369.07    22543.71    290.71 o 
   1   2   9     6133.33     6400.16    127.08 o 
   2   2   9    10077.26     9966.44    140.57 o 
   3   2   9    14738.22    14751.65    197.21 o 
   4   2   9      261.02      354.67     19.99 o 
   5   2   9    10480.08     9667.16    235.30 o 
   6   2   9      742.34      740.40     38.69 o 
  -8   3   9      484.33      496.11     59.82 o 
  -7   3   9       23.34      -17.83     31.69 o 
  -6   3   9     2327.27     2214.15     86.12 o 
  -5   3   9      410.70      442.64     42.70 o 
  -4   3   9     3098.43     2849.42     94.23 o 
  -3   3   9     2391.59     2128.51     80.96 o 
  -2   3   9        9.90       14.73     10.30 o 
  -1   3   9     2863.57     2778.86     62.70 o 
   0   3   9        5.62        5.32      8.29 o 
   1   3   9      233.61      286.88     26.01 o 
   2   3   9     1673.81     1827.59     39.79 o 
   3   3   9        3.18       38.08     10.72 o 
   4   3   9      310.99      387.28     28.53 o 
   5   3   9     2316.44     2110.97     60.59 o 
   6   3   9     2653.04     2655.33     72.45 o 
   7   3   9     1182.28     1111.10     49.47 o 
   8   3   9        3.26       21.04     43.60 o 
  -8   4   9       31.39       53.28     39.33 o 
  -7   4   9      119.68      236.30     38.73 o 
  -6   4   9      140.09       93.38     31.69 o 
  -5   4   9       31.93       34.46     22.24 o 
  -4   4   9     1001.44     1008.37     51.02 o 
  -3   4   9     2111.76     2017.06     68.08 o 
  -2   4   9     6057.94     5959.96     96.43 o 
  -1   4   9       75.04      102.10     13.65 o 
   0   4   9    10105.08    10079.58    141.49 o 
   1   4   9     5772.11     5894.42     91.41 o 
   2   4   9     9011.84     8887.15    303.58 o 
   3   4   9     4030.80     3988.40    102.57 o 
   4   4   9        0.00       23.60     30.72 o 
   5   4   9     5356.70     5169.87    105.30 o 
   6   4   9       79.87      107.40     36.16 o 
   7   4   9      780.50      748.21     41.53 o 
   8   4   9        2.15       29.73     43.33 o 
  -8   5   9     1352.67     1175.35     73.82 o 
  -7   5   9      555.30      648.75     76.32 o 
  -6   5   9     2257.85     2179.59     87.55 o 
  -5   5   9     2406.44     2226.02    105.17 o 
  -4   5   9     2068.16     1975.20     73.87 o 
  -3   5   9     2149.39     2134.98     71.95 o 
  -2   5   9        0.53       19.97     17.13 o 
  -1   5   9     1428.01     1504.38     39.88 o 
   0   5   9     1134.97     1038.02     51.71 o 
   1   5   9       11.32       20.81     17.24 o 
   2   5   9     1671.82     1696.23     61.40 o 
   3   5   9      813.62      858.44     45.91 o 
   4   5   9     2253.65     2121.96     76.08 o 
   5   5   9      273.92      336.81     32.78 o 
   6   5   9      512.84      628.33     41.10 o 
   7   5   9     1287.89     1282.13     58.53 o 
   8   5   9      134.78      195.75     54.04 o 
  -8   6   9      547.54      586.44     62.35 o 
  -7   6   9      223.06      257.99     44.42 o 
  -6   6   9       10.93       18.57     34.05 o 
  -5   6   9      861.87      799.33     49.81 o 
  -4   6   9     1532.16     1482.16     64.44 o 
  -3   6   9     1082.51     1058.83     52.58 o 
  -2   6   9     4291.95     4170.17     79.50 o 
  -1   6   9      295.59      289.33     39.96 o 
   0   6   9     6564.24     6415.60    102.05 o 
   1   6   9     5808.57     5558.62    128.46 o 
   2   6   9     1100.33     1086.16     52.04 o 
   3   6   9     2452.25     2254.70     78.24 o 
   4   6   9      889.62      791.69     47.65 o 
   5   6   9      337.84      400.49     44.09 o 
   6   6   9       17.43       28.78     26.50 o 
   7   6   9      353.56      477.44     38.66 o 
   8   6   9        6.04       -3.00     60.03 o 
  -7   7   9      972.02      908.85     64.51 o 
  -6   7   9     2967.98     2951.17    139.22 o 
  -5   7   9        8.45       34.52     69.04 o 
  -4   7   9     4695.82     4446.25    124.00 o 
  -3   7   9     3143.22     2918.12     91.22 o 
  -2   7   9     1481.83     1541.11     45.41 o 
  -1   7   9      902.26      868.74     45.33 o 
   0   7   9      121.55      201.04     29.06 o 
   1   7   9      545.46      530.11     39.67 o 
   2   7   9       13.50       26.73     34.31 o 
   3   7   9        0.50        5.83     19.52 o 
   4   7   9     1186.05     1131.16     82.10 o 
   5   7   9       21.50       11.93     26.91 o 
   6   7   9     1016.82      878.72     60.51 o 
   7   7   9      456.51      602.02     68.59 o 
   8   7   9       38.60      128.89     53.29 o 
  -7   8   9      518.10      707.89     81.01 o 
  -6   8   9       56.00       68.77     68.05 o 
  -5   8   9     1721.53     1734.79     79.41 o 
  -4   8   9      179.61      201.93     66.54 o 
  -3   8   9      839.62      854.71     60.39 o 
  -2   8   9     7287.11     6879.96    118.98 o 
  -1   8   9        4.17       25.34     21.35 o 
   0   8   9     9804.04     8627.10    413.69 o 
   1   8   9      869.03      899.95     50.96 o 
   2   8   9     2443.15     2239.84     81.71 o 
   3   8   9     4606.80     4334.83    250.99 o 
   4   8   9        6.21       25.10     28.86 o 
   5   8   9      653.34      694.73     54.40 o 
   6   8   9       22.13       44.33     35.57 o 
   7   8   9       23.60       54.74     52.38 o 
  -6   9   9     1171.18     1115.11     68.18 o 
  -5   9   9      201.03      287.76     44.05 o 
  -3   9   9        0.93       66.17     27.32 o 
  -2   9   9       35.89       65.83     27.32 o 
  -1   9   9        0.32        5.11     22.92 o 
   0   9   9       38.32       73.90     33.42 o 
   1   9   9      242.54      319.51     41.55 o 
   2   9   9      294.20      428.95     45.95 o 
   3   9   9       20.72       12.23     28.22 o 
   4   9   9     1093.93     1029.58     62.86 o 
   5   9   9      156.81      240.77     43.88 o 
   6   9   9      380.84      497.83     57.97 o 
   7   9   9        1.68       80.84     45.65 o 
  -6  10   9       22.54      148.78    103.08 o 
  -5  10   9     1924.16     1883.49    102.04 o 
  -4  10   9      231.79      264.04     60.50 o 
  -3  10   9     3855.79     3827.86    191.80 o 
  -2  10   9     2587.35     2558.99    149.63 o 
  -1  10   9      489.37      535.94    120.68 o 
   0  10   9     4158.58     3875.12    115.16 o 
   1  10   9      311.68      441.23     80.54 o 
   2  10   9      934.27      817.80     54.51 o 
   3  10   9      351.29      379.17     46.03 o 
   4  10   9       45.53       49.77     59.66 o 
   5  10   9      686.62      730.36     59.90 o 
   6  10   9      250.75      317.27     55.74 o 
  -5  11   9        4.41      122.45     70.91 o 
  -4  11   9        6.49       52.06     64.87 o 
  -3  11   9        3.43      -31.55     59.04 o 
  -2  11   9      886.42      909.85     94.55 o 
  -1  11   9      436.67      489.06     50.50 o 
   0  11   9       39.22       44.32     43.84 o 
   1  11   9      746.70      809.48    100.06 o 
   2  11   9      946.18      933.33     64.71 o 
   3  11   9     1140.38     1127.00     67.54 o 
   4  11   9      473.83      487.15     58.62 o 
   5  11   9       99.17      185.86     88.71 o 
   6  11   9      586.26      683.62    135.36 o 
  -4  12   9       74.59      152.02     81.95 o 
  -3  12   9     1145.83     1258.98    116.00 o 
  -2  12   9      379.91      409.42     91.63 o 
  -1  12   9       96.95      165.59     42.64 o 
   0  12   9      349.96      506.78     87.78 o 
   1  12   9        1.07      -33.52     34.92 o 
   2  12   9     1142.46     1109.55     69.39 o 
   3  12   9        0.07       41.73     38.76 o 
   4  12   9      163.95      237.46     45.93 o 
   5  12   9        1.24      -13.08     45.02 o 
  -3  13   9       36.15      152.65     84.76 o 
  -2  13   9      231.18      495.22     97.25 o 
  -1  13   9      250.29      349.29     54.59 o 
   0  13   9      343.91      537.24     59.74 o 
   1  13   9      901.57      946.79     64.27 o 
   2  13   9      216.59      192.04     47.24 o 
   3  13   9      226.75      236.49     71.33 o 
   0  14   9      185.34      259.58     71.33 o 
   1  14   9        0.96      107.51     45.80 o 
  -1 -11  10      397.65      548.11     58.02 o 
   0 -11  10      118.04      125.08     38.59 o 
   1 -11  10     1164.43     1284.57     74.14 o 
  -3 -10  10      877.46      958.92     62.53 o 
  -2 -10  10      343.47      280.13     45.45 o 
  -1 -10  10      387.79      392.99     47.85 o 
   0 -10  10      587.99      668.27     62.97 o 
   1 -10  10      147.78      220.12     41.41 o 
   2 -10  10       82.21       65.67     38.75 o 
   3 -10  10       55.57      130.17     43.05 o 
  -4  -9  10        2.86       13.33    123.75 o 
  -3  -9  10        3.34       38.64     31.62 o 
  -2  -9  10     1103.63     1105.01     61.81 o 
  -1  -9  10      499.60      663.23     54.34 o 
   0  -9  10      474.92      626.39     53.51 o 
   1  -9  10     2964.23     2856.78    102.40 o 
   2  -9  10        0.15       66.69     55.55 o 
   3  -9  10     3596.43     3472.17    119.17 o 
   4  -9  10      537.68      654.11     62.04 o 
  -5  -8  10      586.60      685.04     86.11 o 
  -4  -8  10        4.69       30.71     33.29 o 
  -3  -8  10     1926.36     1941.86     80.88 o 
  -2  -8  10       87.13       97.90     34.20 o 
  -1  -8  10       82.53       93.71     34.57 o 
   0  -8  10      360.31      462.54     48.63 o 
   1  -8  10        4.73       26.04     37.59 o 
   2  -8  10       31.72       76.89     44.05 o 
   3  -8  10      911.18      960.40     57.23 o 
   4  -8  10      961.73      873.87     58.57 o 
   5  -8  10      699.60      898.52     70.70 o 
  -6  -7  10      114.72      216.79     65.29 o 
  -5  -7  10        6.81       66.02     49.25 o 
  -4  -7  10      380.97      502.89     49.69 o 
  -3  -7  10       90.88      122.24     30.84 o 
  -2  -7  10     3047.83     2871.22    129.22 o 
  -1  -7  10     1464.64     1481.05     66.69 o 
   0  -7  10     2227.27     2066.84     78.83 o 
   1  -7  10     2939.78     2736.83     94.02 o 
   2  -7  10       41.66       71.36     30.77 o 
   3  -7  10     2928.60     2913.92    100.22 o 
   4  -7  10      357.00      464.86     50.91 o 
   5  -7  10      557.17      636.01     53.23 o 
   6  -7  10      190.99      180.35     65.91 o 
  -7  -6  10      164.93      342.68     68.72 o 
  -6  -6  10     1857.92     1777.53    114.95 o 
  -5  -6  10      960.21      957.12     83.20 o 
  -4  -6  10      440.27      466.86     45.45 o 
  -3  -6  10     1731.66     1694.58    107.51 o 
  -2  -6  10      189.20      281.40     35.72 o 
  -1  -6  10      574.43      515.67     37.16 o 
   0  -6  10      186.13      254.51     35.00 o 
   1  -6  10      221.58      241.19     35.25 o 
   2  -6  10      326.69      464.89     43.81 o 
   3  -6  10      379.28      431.92     44.19 o 
   4  -6  10      779.36      784.58     49.74 o 
   5  -6  10      985.89      936.14     55.96 o 
   6  -6  10      290.34      517.71     77.99 o 
   7  -6  10     1204.79     1235.03    106.10 o 
  -7  -5  10       82.54      207.94     69.97 o 
  -6  -5  10      530.78      625.17     69.66 o 
  -5  -5  10      353.27      536.14     69.56 o 
  -4  -5  10     3201.01     3133.60     94.48 o 
  -3  -5  10      218.97      219.00     30.77 o 
  -2  -5  10     4034.24     3965.31    108.45 o 
  -1  -5  10     3772.10     3396.95     96.39 o 
   0  -5  10     3352.69     3283.45     95.37 o 
   1  -5  10     9748.56     9359.53    189.77 o 
   2  -5  10       87.84      148.50     28.37 o 
   3  -5  10     1765.55     1704.67     71.27 o 
   4  -5  10     1775.61     1787.59     72.65 o 
   5  -5  10      904.41      867.85     51.67 o 
   6  -5  10       94.75      157.75     51.96 o 
   7  -5  10       80.27      210.75     58.21 o 
  -7  -4  10      364.97      618.40     80.49 o 
  -6  -4  10     1925.98     1899.25    116.00 o 
  -5  -4  10       51.58       58.31     40.19 o 
  -4  -4  10      671.75      657.99     59.51 o 
  -3  -4  10        9.26      -11.96     21.14 o 
  -2  -4  10      100.96      134.74     22.95 o 
  -1  -4  10       43.21       34.11     22.18 o 
   0  -4  10      330.73      421.00     33.95 o 
   1  -4  10       90.40      129.09     25.56 o 
   2  -4  10     2319.77     2125.36     77.05 o 
   3  -4  10      181.66      221.33     30.81 o 
   4  -4  10      122.92      223.72     32.28 o 
   5  -4  10     4344.80     4128.01    115.18 o 
   7  -4  10     1847.67     1580.83    108.08 o 
  -8  -3  10        2.14       45.94     77.37 o 
  -7  -3  10     1035.83     1195.38     69.39 o 
  -6  -3  10      143.95      162.37     33.32 o 
  -5  -3  10     1406.00     1514.23     76.84 o 
  -4  -3  10     8934.46     8805.12    174.18 o 
  -3  -3  10      917.62      922.72     43.79 o 
  -2  -3  10    17382.84    16577.18    275.96 o 
  -1  -3  10     1726.55     1826.87    108.08 o 
   0  -3  10     6467.70     6750.56    140.37 o 
   1  -3  10    13130.65    13304.37    517.40 o 
   2  -3  10     1090.73     1088.71     48.97 o 
   3  -3  10     1528.16     1441.64     58.46 o 
   4  -3  10     1142.62     1191.95    114.02 o 
   5  -3  10      500.71      577.89     45.55 o 
   6  -3  10      142.42      134.54     31.54 o 
   7  -3  10       10.38       73.51     42.69 o 
   8  -3  10      114.39      312.58     67.06 o 
  -8  -2  10      194.14      283.28    130.00 o 
  -7  -2  10      520.36      566.05     52.23 o 
  -6  -2  10        5.92        4.57     26.39 o 
  -5  -2  10       51.71      115.28     29.82 o 
  -4  -2  10       48.50       92.30     25.65 o 
  -3  -2  10      322.49      436.11     24.95 o 
  -2  -2  10       59.40      141.54     30.96 o 
  -1  -2  10     4074.64     3960.77     95.07 o 
   0  -2  10      327.27      416.21     29.00 o 
   1  -2  10      221.56      309.10     29.37 o 
   2  -2  10     8942.12     8700.00    167.74 o 
   3  -2  10     1242.73     1303.18     52.67 o 
   4  -2  10     9982.08     9857.73    189.67 o 
   5  -2  10     5023.93     4732.41    116.91 o 
   6  -2  10      517.20      589.08     57.32 o 
  -8  -1  10       18.49       59.76     42.33 o 
  -7  -1  10      475.23      565.92     56.83 o 
  -6  -1  10       41.78       65.10     54.61 o 
  -5  -1  10     2472.41     2345.46     84.19 o 
  -4  -1  10     1421.89     1423.51     58.90 o 
  -3  -1  10     1881.65     1848.77     48.25 o 
  -2  -1  10    10349.20    10019.77    146.38 o 
  -1  -1  10       22.28       43.62     11.67 o 
   0  -1  10    11166.19    10851.02    152.05 o 
   1  -1  10      864.24      859.18     36.68 o 
   2  -1  10      760.99      838.82     30.96 o 
   3  -1  10     1395.61     1396.59     58.52 o 
   4  -1  10     1277.80     1246.73     35.01 o 
   6  -1  10      170.11      223.10     24.99 o 
   7  -1  10      296.99      425.98     67.89 o 
  -8   0  10       23.70       -2.15     36.75 o 
  -7   0  10       11.14      -44.63     29.75 o 
  -6   0  10       30.65       63.00     27.39 o 
  -5   0  10      372.16      407.92     41.97 o 
  -4   0  10      924.52      945.03     49.35 o 
  -3   0  10        7.70       23.06     22.30 o 
  -2   0  10     1702.38     1757.03     44.17 o 
  -1   0  10     3656.99     3487.96     66.38 o 
   0   0  10     1716.30     1771.32     43.24 o 
   1   0  10     7333.49     7273.00    113.54 o 
   2   0  10     5697.60     5601.65    115.00 o 
   3   0  10       31.37       51.04     19.63 o 
   4   0  10    14684.55    14313.62    242.15 o 
   5   0  10      624.15      584.39     25.78 o 
   6   0  10     3503.15     3410.64     68.85 o 
   7   0  10     2058.05     1806.37    114.43 o 
   8   0  10      165.89      226.26     67.89 o 
  -8   1  10        6.71       17.41     96.32 o 
  -7   1  10     1314.99     1193.55    111.99 o 
  -6   1  10      722.08      799.94     50.66 o 
  -5   1  10     4327.82     4287.48    118.55 o 
  -4   1  10     1271.16     1222.20     54.15 o 
  -3   1  10     3000.40     3122.01     63.25 o 
  -2   1  10     8594.35     8211.85    158.54 o 
   0   1  10     1874.07     1792.73     43.57 o 
   1   1  10     2224.42     2509.58     54.81 o 
   2   1  10       93.63      155.44     17.22 o 
   3   1  10      166.68      231.83     32.77 o 
   4   1  10        1.87       -3.47     11.81 o 
   5   1  10      508.44      536.28     28.18 o 
   6   1  10      670.03      682.15     35.54 o 
   7   1  10        2.23      -50.11     33.41 o 
  -8   2  10       52.42      182.07     62.06 o 
  -7   2  10        6.64       30.74     30.84 o 
  -6   2  10      994.28      986.98     57.42 o 
  -5   2  10      106.24       69.79     25.97 o 
  -4   2  10      241.90      286.93     33.84 o 
  -3   2  10       12.10       29.83     16.65 o 
  -2   2  10      515.08      449.75     21.78 o 
  -1   2  10     4253.36     4113.66     73.51 o 
   0   2  10     2464.47     2570.68     63.67 o 
   1   2  10    10538.33    10341.45    185.73 o 
   2   2  10     6478.65     6251.93    100.46 o 
   3   2  10     2654.39     2677.21     57.59 o 
   4   2  10     8941.69     8278.49    136.05 o 
   5   2  10      257.53      303.72     63.49 o 
   6   2  10     1902.07     1802.16     58.20 o 
   7   2  10      136.95      221.15     29.68 o 
   8   2  10      459.67      611.16     93.66 o 
  -8   3  10      871.12      931.93     65.32 o 
  -7   3  10     1577.61     1419.92     73.53 o 
  -6   3  10      120.84      114.94     31.42 o 
  -5   3  10     4973.94     4723.36    127.81 o 
  -4   3  10     2839.00     2626.41     85.24 o 
  -3   3  10     3058.19     2902.34     84.39 o 
  -2   3  10     1725.49     1858.32     49.48 o 
  -1   3  10      377.31      350.37     43.12 o 
   0   3  10      708.14      736.90     42.59 o 
   1   3  10     3095.37     3257.11     62.60 o 
   2   3  10      196.16      243.96     16.63 o 
   3   3  10      492.01      493.93     36.13 o 
   4   3  10       24.54       50.93     29.57 o 
   5   3  10      291.71      330.78     31.63 o 
   6   3  10     1108.55     1118.40     47.15 o 
   7   3  10      197.67      294.24     56.98 o 
   8   3  10     1287.39     1187.62     74.03 o 
  -8   4  10       46.86       13.42     42.12 o 
  -7   4  10      226.39      265.86     44.54 o 
  -6   4  10      111.05      156.98     43.68 o 
  -5   4  10      136.08      125.69     28.70 o 
  -4   4  10       51.31       70.57     45.66 o 
  -3   4  10     3605.37     3510.29     96.37 o 
  -2   4  10      352.88      316.37     20.31 o 
  -1   4  10     8640.02     8444.91    126.49 o 
   0   4  10      597.40      653.55     24.79 o 
   1   4  10     4272.89     3963.37    143.88 o 
   2   4  10     6175.93     5974.57    131.56 o 
   3   4  10     1646.13     1690.24     63.27 o 
   4   4  10      772.43      705.69     43.36 o 
   5   4  10        7.54       34.13     31.70 o 
   6   4  10      779.05      696.67     39.88 o 
   7   4  10      383.70      450.82     40.09 o 
   8   4  10      607.09      782.33    106.52 o 
  -8   5  10      518.84      497.03     65.34 o 
  -7   5  10     3023.02     2871.64    109.96 o 
  -6   5  10      971.65      806.14     87.83 o 
  -5   5  10     8035.89     7218.23    179.62 o 
  -4   5  10     1592.16     1585.45     67.29 o 
  -3   5  10     4229.94     4125.75    108.52 o 
  -2   5  10     5027.25     4797.67     85.94 o 
  -1   5  10        6.80       47.20     19.06 o 
   0   5  10      885.62      925.41     29.80 o 
   1   5  10      830.66      786.23     42.09 o 
   2   5  10       56.58       88.77     39.88 o 
   3   5  10      215.90      223.61     31.16 o 
   4   5  10       21.55       63.27     30.20 o 
   5   5  10     1289.20     1080.41     57.57 o 
   6   5  10       33.09        9.31     24.98 o 
   7   5  10       51.57      115.80     31.68 o 
   8   5  10      752.72      756.82     71.37 o 
  -7   6  10       94.08      116.87     42.48 o 
  -6   6  10      265.68      384.31     55.66 o 
  -5   6  10        0.34       17.17     36.44 o 
  -4   6  10     2133.69     1958.48    118.81 o 
  -3   6  10     3402.12     3403.45    207.94 o 
  -2   6  10      624.13      734.18     30.46 o 
  -1   6  10    11678.72    10878.91    370.43 o 
   0   6  10        2.21       37.32     19.25 o 
   1   6  10    13042.52    12788.77    236.01 o 
   2   6  10     4842.28     4378.37    174.41 o 
   3   6  10      302.87      400.02     35.78 o 
   4   6  10     4928.15     4457.60    121.83 o 
   5   6  10        5.89       33.30     28.46 o 
   6   6  10       70.69       79.44     32.76 o 
   7   6  10       60.73       60.69     31.65 o 
   8   6  10        1.35      -10.73     50.44 o 
  -7   7  10     1043.67     1036.89     67.52 o 
  -6   7  10      598.96      644.11    116.52 o 
  -5   7  10     1443.65     1456.50     71.35 o 
  -4   7  10        0.86        0.43     25.30 o 
  -3   7  10      750.59      710.71     76.12 o 
  -2   7  10      743.48      748.29     32.44 o 
  -1   7  10      379.17      412.29     40.71 o 
   0   7  10      398.39      470.31     37.80 o 
   1   7  10       12.59        5.39     29.31 o 
   2   7  10      983.10      908.03     50.85 o 
   3   7  10       95.40      157.87     30.69 o 
   4   7  10      344.83      483.52     48.64 o 
   5   7  10      963.55      889.59     78.25 o 
   6   7  10      109.33      163.44     39.29 o 
   7   7  10      809.17      906.70     64.78 o 
  -7   8  10      130.82      117.35     46.50 o 
  -6   8  10     1166.16     1002.72     64.73 o 
  -5   8  10       21.54       44.76     30.78 o 
  -4   8  10     4839.79     4845.29    134.22 o 
  -3   8  10      636.91      648.24     93.09 o 
  -2   8  10     3978.35     3880.57    106.65 o 
  -1   8  10     6804.88     6737.89    159.42 o 
   0   8  10       73.54       54.13     26.69 o 
   1   8  10     6067.40     5517.93    138.48 o 
   2   8  10      414.20      499.16     47.76 o 
   3   8  10      804.28      788.78     53.31 o 
   4   8  10     1600.17     1555.76     85.17 o 
   5   8  10       86.35      104.38     37.03 o 
   6   8  10      448.19      548.21     57.46 o 
   7   8  10       15.03      128.19     39.12 o 
  -6   9  10       19.38        0.60     37.77 o 
  -5   9  10     1422.38     1268.60     69.74 o 
  -4   9  10       26.10       95.42     44.31 o 
  -3   9  10       32.90       68.51     64.56 o 
  -2   9  10       83.48      116.93     59.77 o 
  -1   9  10      280.03      335.45     45.76 o 
   0   9  10      986.49      987.82     54.99 o 
   1   9  10      751.31      808.04     51.20 o 
   2   9  10      698.17      691.56     53.52 o 
   3   9  10     1714.49     1489.28     73.16 o 
   4   9  10       89.63      133.80     36.28 o 
   5   9  10     2040.12     1795.77     99.60 o 
   6   9  10      788.22      790.38     89.24 o 
   7   9  10      649.33      664.53     60.65 o 
  -5  10  10      166.69      311.43     48.53 o 
  -4  10  10     1309.33     1327.29    118.49 o 
  -3  10  10      791.27      755.74     91.94 o 
  -2  10  10      925.51      841.02     94.75 o 
  -1  10  10     2311.98     2318.95    106.94 o 
   0  10  10       25.04        6.96     29.62 o 
   1  10  10     3087.77     2908.82    100.45 o 
   2  10  10      294.21      351.95     47.92 o 
   3  10  10     1742.04     1643.27     78.63 o 
   4  10  10        2.70       49.41     50.50 o 
   5  10  10       19.64      -28.51     37.64 o 
   6  10  10      386.94      491.31     60.14 o 
  -5  11  10        6.31       94.96     84.65 o 
  -4  11  10        8.22      192.11     79.86 o 
  -3  11  10        4.47       21.55     66.22 o 
  -2  11  10       16.19       -8.75     53.83 o 
  -1  11  10      368.58      487.09    144.94 o 
   0  11  10     1168.62     1085.79     61.91 o 
   1  11  10       12.69        3.81     59.82 o 
   2  11  10      567.60      643.61     61.24 o 
   3  11  10     2191.62     1912.25     88.57 o 
   4  11  10      907.81      933.56     66.61 o 
   5  11  10      552.42      562.88     63.83 o 
  -4  12  10      305.44      246.78     96.84 o 
  -3  12  10      288.01      409.73     91.84 o 
  -2  12  10     1239.95     1313.23    119.74 o 
  -1  12  10     1661.19     1497.43     75.21 o 
   0  12  10      353.35      502.85     56.49 o 
   1  12  10       51.34      110.34     58.57 o 
   2  12  10        9.34       42.16     54.41 o 
   3  12  10      420.92      445.31    145.98 o 
   4  12  10       79.73      200.76     46.63 o 
  -2  13  10       12.86      193.05     81.43 o 
  -1  13  10       37.98       83.17     79.08 o 
   0  13  10      721.63      720.29    131.30 o 
   1  13  10      138.48      235.81     48.72 o 
   2  13  10      690.64      727.33     62.65 o 
   3  13  10      124.33      147.31     76.12 o 
  -3 -10  11        4.06      -23.71     94.34 o 
  -2 -10  11     1210.34     1222.87     69.57 o 
  -1 -10  11      240.43      255.47    127.19 o 
   0 -10  11       17.37       19.04     77.99 o 
   1 -10  11      245.56      344.66     48.26 o 
   2 -10  11        1.96       27.07     37.73 o 
  -4  -9  11      118.26      136.89     42.38 o 
  -3  -9  11      182.04      248.65     44.20 o 
  -2  -9  11      109.20      203.22    105.69 o 
  -1  -9  11     1281.41     1202.19    125.26 o 
   0  -9  11     1082.50     1010.31     62.07 o 
   1  -9  11      162.38      273.81     40.89 o 
   2  -9  11     1244.87     1299.58     71.45 o 
   3  -9  11      250.47      301.05     46.48 o 
   4  -9  11     2153.99     2020.47     90.90 o 
  -5  -8  11      786.06      929.11     84.76 o 
  -4  -8  11     1660.97     1556.89     74.59 o 
  -3  -8  11        7.72       25.73     33.13 o 
  -2  -8  11     1970.38     1777.37    130.57 o 
  -1  -8  11      524.76      606.20     54.62 o 
   0  -8  11      499.81      614.92     53.48 o 
   1  -8  11       43.63       25.00     27.97 o 
   2  -8  11      464.34      636.16     57.22 o 
   3  -8  11      178.34      219.54     75.18 o 
   4  -8  11      165.30      298.79     45.06 o 
   5  -8  11      340.35      409.87     54.15 o 
  -6  -7  11        1.65      -66.02     56.64 o 
  -5  -7  11      847.66      927.34     86.11 o 
  -4  -7  11       55.76       66.31     54.46 o 
  -3  -7  11     1382.55     1541.32    117.14 o 
  -2  -7  11      555.13      549.06     43.51 o 
  -1  -7  11      726.11      690.49     78.04 o 
   0  -7  11     6068.38     5633.39    233.14 o 
   1  -7  11      750.25      690.12     56.02 o 
   2  -7  11     3637.48     3383.13    207.21 o 
   3  -7  11     1944.52     1711.70     91.84 o 
   4  -7  11     1925.87     1829.05     80.85 o 
   5  -7  11      998.12     1085.92     65.11 o 
   6  -7  11      133.07      133.38     64.87 o 
  -6  -6  11       32.33      172.85     59.87 o 
  -5  -6  11     2195.40     1997.23    121.83 o 
  -4  -6  11      662.38      683.83     45.36 o 
  -3  -6  11      236.87      282.18     36.77 o 
  -2  -6  11     1030.34      974.00     53.17 o 
  -1  -6  11      473.13      475.33     43.99 o 
   0  -6  11      786.52      730.30     47.33 o 
   1  -6  11      101.57      155.21     31.71 o 
   2  -6  11        1.75       18.69     23.83 o 
   3  -6  11      119.80      143.64     33.03 o 
   4  -6  11     1033.28      966.61     56.16 o 
   5  -6  11      169.59      243.08    102.04 o 
   6  -6  11     1184.67     1120.70    101.83 o 
  -7  -5  11        9.18      -46.65     56.85 o 
  -6  -5  11      264.89      351.32     65.81 o 
  -5  -5  11      493.66      618.61     77.68 o 
  -4  -5  11      775.15      824.52     48.62 o 
  -3  -5  11     5363.56     5075.79    128.75 o 
  -2  -5  11       75.09       90.37     50.24 o 
  -1  -5  11     5677.47     5450.63    171.70 o 
   0  -5  11     5269.07     4841.51    123.52 o 
   1  -5  11     2364.69     2165.60     78.13 o 
   2  -5  11     8442.16     7803.77    188.94 o 
   3  -5  11       50.85       68.69     63.10 o 
   4  -5  11     3207.61     3227.83    103.57 o 
   5  -5  11     1075.96     1052.74     58.08 o 
   6  -5  11      836.46      937.13     89.76 o 
   7  -5  11       38.37      176.39     60.91 o 
  -7  -4  11      256.34      365.48     73.51 o 
  -6  -4  11       16.92      151.09     49.56 o 
  -5  -4  11      295.22      476.79     68.31 o 
  -4  -4  11      917.90     1040.80     51.39 o 
  -3  -4  11      193.64      259.27     29.81 o 
  -2  -4  11      250.49      289.54     33.23 o 
  -1  -4  11     1033.54      982.65     83.98 o 
   0  -4  11      436.51      443.24     36.28 o 
   1  -4  11     1234.99     1311.83     96.63 o 
   2  -4  11      118.59      134.59     32.17 o 
   3  -4  11     9643.29     8938.59    187.63 o 
   4  -4  11     1338.67     1370.30     62.44 o 
   5  -4  11     1084.26     1032.77     56.13 o 
   6  -4  11     2794.77     2630.65    135.36 o 
   7  -4  11       12.08       44.77     52.17 o 
  -7  -3  11       89.60      196.59     54.77 o 
  -6  -3  11      647.89      780.73     74.66 o 
  -5  -3  11       75.23      125.99     41.86 o 
  -4  -3  11      630.13      755.64     68.83 o 
  -3  -3  11     3673.69     3607.53     96.79 o 
  -2  -3  11        0.32       32.92     19.48 o 
  -1  -3  11    11874.59    10854.69    338.72 o 
   0  -3  11     1539.45     1614.64     60.50 o 
   1  -3  11     1846.90     1931.41     67.90 o 
   2  -3  11    10817.29    10335.14    199.43 o 
   3  -3  11      638.58      662.50     41.71 o 
   4  -3  11      801.45      795.45     45.79 o 
   6  -3  11      376.74      441.27     43.67 o 
   7  -3  11        0.03       -2.81     48.42 o 
  -7  -2  11      974.04     1001.85     88.04 o 
  -6  -2  11      408.39      507.50     51.57 o 
  -5  -2  11      280.56      378.12     42.55 o 
  -4  -2  11       56.64       91.56     26.32 o 
  -3  -2  11       69.49       89.97     29.13 o 
  -2  -2  11        8.74       21.04     17.66 o 
  -1  -2  11      211.09      262.84     28.15 o 
   0  -2  11     4303.26     4355.34    104.17 o 
   1  -2  11      632.19      678.02     38.17 o 
   2  -2  11      534.41      611.09     37.76 o 
   3  -2  11     4963.61     4643.80    114.09 o 
   4  -2  11      212.49      222.11     58.67 o 
   5  -2  11     4367.54     4221.70    111.83 o 
   6  -2  11     2521.07     2342.49     81.20 o 
   7  -2  11      199.75      181.59     50.08 o 
  -8  -1  11        2.13       71.70     49.93 o 
  -7  -1  11      375.97      420.54     49.60 o 
  -6  -1  11      362.18      472.22     51.43 o 
  -5  -1  11     1091.13     1111.37     57.67 o 
  -4  -1  11      936.69      957.68     50.77 o 
  -3  -1  11     3471.36     3512.82     73.21 o 
  -2  -1  11       64.64      123.01     17.55 o 
  -1  -1  11     7458.50     7185.85    156.57 o 
   0  -1  11      178.87      211.38     19.25 o 
   1  -1  11     3584.38     3568.75     86.03 o 
   2  -1  11      253.51      315.91     29.21 o 
   3  -1  11      570.38      588.67     29.31 o 
   4  -1  11      932.75      989.12     46.42 o 
   5  -1  11       27.75       38.50     21.44 o 
   6  -1  11       37.61       33.38     55.86 o 
  -8   0  11      771.75      792.23     64.87 o 
  -7   0  11     1346.41     1339.17     72.22 o 
  -6   0  11       19.28       54.02     41.75 o 
  -4   0  11      359.27      452.19     42.22 o 
  -3   0  11      237.40      294.65     22.99 o 
  -2   0  11        3.79       28.71     12.83 o 
  -1   0  11      119.38      168.08     17.78 o 
   0   0  11     2442.28     2400.52     53.84 o 
   1   0  11     2170.48     2058.66     56.77 o 
   2   0  11     3509.91     3536.25     72.35 o 
   3   0  11     4573.24     4448.90     85.55 o 
   4   0  11      331.54      404.23     22.35 o 
   5   0  11     4091.08     3980.81     73.27 o 
   6   0  11     1644.88     1608.79     53.93 o 
   7   0  11     1685.04     1637.86     74.74 o 
  -8   1  11      299.11      441.23     55.43 o 
  -7   1  11      175.12      240.05     44.32 o 
  -6   1  11     2340.44     2157.07    100.17 o 
  -5   1  11     1469.09     1541.81     67.67 o 
  -4   1  11     3325.57     3249.16     96.61 o 
  -3   1  11     4619.14     4353.37    109.24 o 
  -2   1  11      399.40      438.73     22.99 o 
  -1   1  11    10086.05    10046.31    145.50 o 
   0   1  11     6227.57     5882.95     97.31 o 
   1   1  11     1819.34     1908.51     48.34 o 
   2   1  11      749.59      743.22     32.73 o 
   3   1  11       85.46      153.10     18.06 o 
   4   1  11        0.49       -7.35     14.18 o 
   5   1  11       25.22       40.70     19.65 o 
   6   1  11        0.97       -8.83     45.15 o 
   7   1  11     1182.18     1067.85     47.49 o 
   8   1  11        0.72       24.95     58.94 o 
  -8   2  11     1008.57      979.10     64.35 o 
  -7   2  11        1.12       94.55     53.42 o 
  -6   2  11      124.17      227.55     38.09 o 
  -5   2  11      404.18      490.13     45.84 o 
  -4   2  11      586.42      599.46     40.70 o 
  -3   2  11       51.65       72.42     14.19 o 
  -2   2  11     2344.72     2216.81     68.18 o 
  -1   2  11     1190.46     1223.64     36.03 o 
   0   2  11     2236.21     2216.29     51.17 o 
   1   2  11     2232.64     2187.67     51.59 o 
   2   2  11      166.19      176.85     36.41 o 
   3   2  11     4227.58     4024.26     77.20 o 
   4   2  11      186.67      208.14     32.69 o 
   5   2  11     2235.25     2262.69     63.86 o 
   6   2  11      910.79      877.57     42.27 o 
   7   2  11      725.46      755.18     43.50 o 
   8   2  11       39.75       -6.57     42.55 o 
  -8   3  11     1062.79     1102.36     70.15 o 
  -7   3  11      844.86      901.83     90.38 o 
  -6   3  11     3758.74     3536.80    115.92 o 
  -5   3  11       54.17       82.89     28.72 o 
  -4   3  11     7197.70     6600.64    153.95 o 
  -3   3  11     9301.48     8833.93    178.93 o 
  -2   3  11     1338.35     1384.87     59.74 o 
  -1   3  11     7045.39     7069.95    111.61 o 
   0   3  11       16.47       11.91     11.79 o 
   1   3  11     1021.62     1068.04     33.66 o 
   2   3  11     2421.47     2480.11     53.57 o 
   3   3  11       44.96       56.17     34.88 o 
   4   3  11      211.99      244.11     32.34 o 
   5   3  11      222.61      313.23     30.67 o 
   6   3  11       34.27       59.76     26.53 o 
   7   3  11      252.13      304.52     36.29 o 
   8   3  11        0.01      127.33     47.79 o 
  -8   4  11      190.70      222.09     46.50 o 
  -7   4  11       39.98      106.31     55.92 o 
  -6   4  11      271.90      309.66     42.63 o 
  -5   4  11      801.09      757.98     67.73 o 
  -4   4  11       39.08       84.28     26.14 o 
  -3   4  11     2308.61     2240.63     75.62 o 
  -2   4  11     2884.75     2689.34     67.78 o 
  -1   4  11        9.38       46.00     12.70 o 
   0   4  11    11971.85    11421.54    235.07 o 
   1   4  11      824.47      859.44     28.97 o 
   2   4  11     3647.13     3605.06     97.37 o 
   3   4  11    11894.95    11423.41    218.17 o 
   4   4  11        0.64       28.80     24.91 o 
   5   4  11     1168.80     1058.66     95.07 o 
   6   4  11      121.00      239.33     31.75 o 
   7   4  11      116.58      221.78     44.82 o 
   8   4  11      429.22      583.84     71.73 o 
  -7   5  11      591.87      676.13     93.24 o 
  -6   5  11     1514.70     1476.80     73.17 o 
  -5   5  11      299.77      291.76     39.03 o 
  -4   5  11     2102.60     2050.68     77.88 o 
  -3   5  11      793.51      892.61     48.07 o 
  -2   5  11      460.00      479.96     38.67 o 
  -1   5  11     4534.22     4370.30     81.07 o 
   1   5  11       92.00      144.41     26.77 o 
   2   5  11      696.09      707.82     42.79 o 
   3   5  11       40.77       44.08     23.73 o 
   4   5  11      166.32      220.60     34.32 o 
   5   5  11      516.15      474.78     43.73 o 
   6   5  11      884.96      759.75     53.21 o 
   7   5  11      172.21      276.32     36.59 o 
   8   5  11       60.36      107.59     66.28 o 
  -7   6  11      293.99      326.90    106.73 o 
  -6   6  11       10.84       -9.35     68.31 o 
  -5   6  11     1734.94     1664.08     75.61 o 
  -4   6  11        0.39       -2.14     57.58 o 
  -3   6  11     6141.94     5751.77    140.90 o 
  -2   6  11     4621.63     4585.83     87.77 o 
  -1   6  11     1932.95     2020.59     73.41 o 
   0   6  11    10095.10     9534.54    189.92 o 
   1   6  11      150.64      178.00     29.74 o 
   2   6  11     4410.51     4143.44    112.72 o 
   3   6  11     2208.14     2140.97     79.24 o 
   4   6  11        0.91       37.30     26.55 o 
   5   6  11     4713.55     4436.02    128.80 o 
   6   6  11      150.59      242.34     42.14 o 
   7   6  11      362.96      434.96     53.42 o 
   8   6  11      109.31      292.83     60.98 o 
  -7   7  11      143.12      291.07     92.10 o 
  -6   7  11      659.71      624.61     53.25 o 
  -5   7  11       39.07       63.05     32.50 o 
  -4   7  11     1277.77     1152.88     60.90 o 
  -3   7  11      854.75      853.50     85.59 o 
  -2   7  11       11.61       65.51     24.56 o 
  -1   7  11       40.34       49.48     27.02 o 
   0   7  11      110.15      179.85     30.89 o 
   1   7  11       95.34      192.06     46.44 o 
   2   7  11     2495.23     2349.33    130.57 o 
   3   7  11     1293.06     1200.36     61.47 o 
   4   7  11     2001.05     1898.80     80.50 o 
   5   7  11      300.34      358.21     74.45 o 
   6   7  11     1287.70     1294.17     71.99 o 
   7   7  11      375.41      507.35    100.53 o 
  -6   8  11      599.87      647.53     56.15 o 
  -5   8  11     1603.09     1460.54     73.96 o 
  -4   8  11      591.47      561.88     60.60 o 
  -3   8  11     3792.11     3729.87    179.82 o 
  -2   8  11     2021.45     1955.89    127.45 o 
  -1   8  11     2515.08     2497.56     85.57 o 
   0   8  11     2169.19     2241.31     81.70 o 
   1   8  11      958.35      896.26     53.40 o 
   2   8  11     4317.52     4133.46    120.52 o 
   3   8  11      353.61      410.22     63.05 o 
   4   8  11      293.18      295.17     44.05 o 
   5   8  11      545.33      719.54     67.00 o 
   6   8  11      415.82      486.88     57.88 o 
   7   8  11      477.58      618.76     59.22 o 
  -6   9  11      124.27       69.17     84.76 o 
  -5   9  11      335.74      364.35     47.83 o 
  -4   9  11      250.83      223.43     37.61 o 
  -3   9  11      218.88      277.08     73.62 o 
  -2   9  11       79.62      116.72     58.73 o 
  -1   9  11      271.79      427.67     61.28 o 
   0   9  11      489.98      570.44     48.27 o 
   1   9  11     1788.81     1655.50    108.50 o 
   2   9  11     2098.47     2000.50     83.10 o 
   3   9  11     1566.52     1558.13     88.92 o 
   4   9  11     1255.51     1065.92     66.08 o 
   5   9  11      175.11      134.95     40.10 o 
   6   9  11      885.81      916.33     68.36 o 
  -5  10  11      755.07      926.72    127.14 o 
  -4  10  11      182.83      292.38     85.70 o 
  -3  10  11     2006.01     2136.24    148.48 o 
  -2  10  11      474.12      626.42    102.04 o 
  -1  10  11     1495.35     1589.02    101.73 o 
   0  10  11      985.43      937.91     57.11 o 
   1  10  11        9.79       -1.37     28.84 o 
   2  10  11      470.41      612.63     58.89 o 
   3  10  11       46.44      224.81     76.12 o 
   4  10  11      307.01      368.95     50.60 o 
   5  10  11        0.46      -35.54     37.34 o 
   6  10  11        0.37      -53.17     43.68 o 
  -4  11  11      444.36      633.40    109.64 o 
  -3  11  11        1.43      -37.07     62.58 o 
  -2  11  11       55.89        0.42     66.85 o 
  -1  11  11      158.40      215.72     41.51 o 
   0  11  11       10.85       16.92     32.64 o 
   1  11  11     1303.67     1210.17     67.90 o 
   2  11  11      224.49      331.36     48.57 o 
   3  11  11      626.48      682.80     59.48 o 
   4  11  11      535.87      636.69     63.60 o 
   5  11  11      160.94      134.08     44.44 o 
  -3  12  11      452.25      693.68    114.43 o 
  -2  12  11      282.47      224.39     87.99 o 
  -1  12  11       54.89      142.98     38.19 o 
   0  12  11     1696.45     1758.01     83.17 o 
   1  12  11       17.23       40.55     92.41 o 
   2  12  11       16.24       82.66     42.48 o 
   3  12  11      363.66      488.83     65.86 o 
   4  12  11       13.06       21.56     40.41 o 
  -2  13  11      138.75      272.70     88.19 o 
   0  13  11        1.91       97.36     43.13 o 
   1  13  11      347.99      522.70     61.18 o 
   2  13  11        0.60       57.75     42.54 o 
   3  13  11       18.47      107.59     42.80 o 
  -1 -10  12     1582.21     1504.40    143.43 o 
   0 -10  12      415.67      591.57     89.13 o 
   1 -10  12       43.41      117.65     91.79 o 
  -3  -9  12      132.12      154.96     42.01 o 
  -2  -9  12      129.20      182.00     40.99 o 
  -1  -9  12     1112.88     1085.95     94.23 o 
   0  -9  12      595.34      672.66     74.24 o 
   1  -9  12     2155.38     2043.14     89.38 o 
   2  -9  12      122.93      166.44     39.60 o 
   3  -9  12     1556.91     1330.42     74.11 o 
  -4  -8  12      683.73      752.39     55.77 o 
  -3  -8  12      972.79      984.42     59.49 o 
  -2  -8  12       82.01      187.87     38.69 o 
  -1  -8  12     1189.32     1072.23     95.48 o 
   0  -8  12      490.53      643.13     55.83 o 
   1  -8  12      516.91      627.93     51.94 o 
   2  -8  12       23.73       30.78     31.45 o 
   3  -8  12      256.11      314.71     47.49 o 
   4  -8  12        0.26       27.08     38.69 o 
  -5  -7  12       94.00      274.27     69.76 o 
  -4  -7  12      892.40      896.16     56.19 o 
  -3  -7  12      443.55      567.16     48.04 o 
  -2  -7  12     4611.46     4264.31    125.40 o 
  -1  -7  12      260.98      343.23     41.50 o 
   0  -7  12     2575.53     2452.32    103.97 o 
   1  -7  12     4448.85     4231.94    125.45 o 
   2  -7  12     1075.24     1171.83    106.47 o 
   3  -7  12     3388.46     3210.02    111.14 o 
   4  -7  12      813.28      863.11     58.47 o 
   5  -7  12      633.23      776.88     63.52 o 
  -6  -6  12       85.33       57.89     60.91 o 
  -5  -6  12      458.46      477.21     76.53 o 
  -4  -6  12      421.82      538.72     48.21 o 
  -3  -6  12     1433.33     1418.49     65.23 o 
  -2  -6  12      686.40      639.30     75.70 o 
  -1  -6  12      293.10      268.16     38.01 o 
   0  -6  12      216.40      204.89     51.39 o 
   1  -6  12      783.29      721.32     47.49 o 
   2  -6  12     2082.06     1855.41     76.49 o 
   3  -6  12      113.79      134.26     33.55 o 
   4  -6  12     2142.20     2136.85    147.03 o 
   5  -6  12     1451.62     1301.03     97.25 o 
   6  -6  12       68.72       99.44     66.02 o 
  -6  -5  12       23.67      -13.22     54.67 o 
  -5  -5  12      582.05      777.30     80.07 o 
  -4  -5  12      324.35      536.87     69.24 o 
  -3  -5  12      534.43      584.84     44.54 o 
  -2  -5  12     4988.10     4601.59    121.83 o 
  -1  -5  12        7.07        4.07     40.92 o 
   0  -5  12     2202.05     2198.51     79.00 o 
   1  -5  12     3767.53     3489.68    104.98 o 
   2  -5  12      107.40      189.82     56.54 o 
   3  -5  12     3899.03     3827.10    115.61 o 
   4  -5  12        8.19       81.93     30.49 o 
   5  -5  12     1107.98     1100.75     62.60 o 
   6  -5  12      124.30      180.55     41.18 o 
  -7  -4  12        2.46       -1.25     52.90 o 
  -6  -4  12     1043.62      961.50     86.32 o 
  -5  -4  12      199.60      266.77     55.92 o 
  -4  -4  12      932.61      771.57     72.05 o 
  -3  -4  12     2317.53     2187.08     92.36 o 
  -2  -4  12       46.58       74.77     29.05 o 
  -1  -4  12       16.71       46.23     23.79 o 
   0  -4  12      662.74      608.33     41.03 o 
   1  -4  12     1271.80     1234.36     57.38 o 
   2  -4  12     1677.03     1740.25     70.49 o 
   3  -4  12        0.23       29.89     23.82 o 
   4  -4  12     4437.13     4381.39    122.99 o 
   5  -4  12     1056.59      950.33     56.35 o 
   6  -4  12     1017.53      998.85     77.89 o 
   7  -4  12     1174.85     1256.59     99.44 o 
  -7  -3  12        6.57        7.08     57.79 o 
  -6  -3  12      601.86      665.47     84.97 o 
  -5  -3  12      780.86      884.13     79.66 o 
  -4  -3  12      276.59      362.67     58.94 o 
  -3  -3  12     1278.26     1141.14     51.48 o 
  -2  -3  12     1282.95     1342.99     56.00 o 
  -1  -3  12      171.70      270.31     32.05 o 
   0  -3  12     4316.27     4153.76    118.81 o 
   1  -3  12      880.68      952.52     48.38 o 
   2  -3  12     1677.33     1681.64     66.56 o 
   3  -3  12     4884.70     4637.58    121.20 o 
   4  -3  12        9.73       45.78     25.43 o 
   5  -3  12     2123.53     2018.51     77.78 o 
   6  -3  12      276.21      328.33     65.86 o 
   7  -3  12      465.80      531.04     74.14 o 
  -7  -2  12        0.55      -59.46     49.36 o 
  -6  -2  12     3733.19     3909.60    174.10 o 
  -5  -2  12      637.61      650.47     67.06 o 
  -4  -2  12     1940.56     1835.32    104.65 o 
  -3  -2  12      433.29      523.28     37.54 o 
  -2  -2  12      703.94      757.71     40.45 o 
  -1  -2  12      237.48      321.93     34.47 o 
   0  -2  12      560.28      644.78     38.00 o 
   1  -2  12     2323.03     2156.25     71.29 o 
   2  -2  12     3401.94     3481.23     96.83 o 
   3  -2  12     1281.75     1285.79     56.94 o 
   4  -2  12     2499.14     2270.11     84.08 o 
   5  -2  12      288.95      414.19     40.23 o 
   6  -2  12     2039.01     2083.55     78.19 o 
  -7  -1  12      922.02      955.22     94.70 o 
  -6  -1  12       32.25       72.71     38.06 o 
  -5  -1  12     2466.89     2497.12     90.01 o 
  -4  -1  12     1195.19     1232.94     58.09 o 
  -3  -1  12      578.53      679.62     38.68 o 
  -2  -1  12     6466.43     6260.55    107.08 o 
  -1  -1  12     1288.38     1261.20     38.88 o 
   0  -1  12     7356.61     6970.34    142.15 o 
   1  -1  12    10218.06    10657.65    197.52 o 
   2  -1  12      471.69      551.21     36.60 o 
   3  -1  12     1608.90     1603.10     60.37 o 
   4  -1  12       40.83       81.92     21.13 o 
   5  -1  12     1434.81     1375.16     58.28 o 
   6  -1  12      588.59      590.91     54.15 o 
  -7   0  12      954.37     1013.97     65.47 o 
  -6   0  12     1792.20     1687.54     77.13 o 
  -5   0  12       79.04       95.49     66.38 o 
  -4   0  12     1443.47     1493.51     64.61 o 
  -3   0  12       39.67       61.93     21.15 o 
  -2   0  12       34.30       38.96     19.68 o 
  -1   0  12     1743.98     1787.19     47.51 o 
   0   0  12        0.24        6.71     18.52 o 
   1   0  12      855.29      814.99     32.09 o 
   2   0  12     2985.74     2879.85     66.04 o 
   3   0  12     1140.49     1184.84     41.64 o 
   4   0  12     1107.53     1054.10     40.90 o 
   5   0  12      308.21      347.14     30.92 o 
   6   0  12      713.12      718.26     60.39 o 
   7   0  12     1074.88      934.94     69.97 o 
  -8   1  12      340.09      441.15     74.50 o 
  -7   1  12      920.05      982.75     64.12 o 
  -6   1  12      401.39      495.54     80.59 o 
  -5   1  12     4463.01     4277.33    123.34 o 
  -4   1  12     4062.46     4040.33    112.87 o 
  -3   1  12     3928.14     3746.56     75.81 o 
  -2   1  12    11470.29    11203.21    163.19 o 
  -1   1  12      374.13      369.46     28.40 o 
   0   1  12     4824.00     4846.69     87.68 o 
   1   1  12     7508.26     7372.70    119.92 o 
   2   1  12     3347.52     3191.55     69.49 o 
   3   1  12     1708.53     1707.28     49.05 o 
   4   1  12       37.98       65.07     24.34 o 
   5   1  12       99.02      174.33     24.38 o 
   6   1  12       18.67       81.15     25.16 o 
   7   1  12        0.02       28.69     25.26 o 
   8   1  12      290.80      327.02     56.49 o 
  -8   2  12      147.59      225.70     58.83 o 
  -7   2  12      524.71      592.47     61.75 o 
  -6   2  12       76.83      116.08     34.36 o 
  -5   2  12       94.23       94.53     66.33 o 
  -4   2  12        9.45       35.58     24.15 o 
  -3   2  12        0.64       -7.14     22.96 o 
  -2   2  12       44.74       55.27     14.02 o 
  -1   2  12     3851.99     3623.45     71.87 o 
   0   2  12        1.71       -4.60     11.78 o 
   1   2  12     7150.35     7494.77    120.80 o 
   2   2  12     7280.72     6915.09    146.19 o 
   3   2  12      119.66      180.14     27.55 o 
   4   2  12     7459.68     7358.91    160.96 o 
   5   2  12      158.52      206.33     36.24 o 
   6   2  12     1055.27     1028.37     46.83 o 
   7   2  12     1117.00     1102.24     50.62 o 
   8   2  12      324.49      320.22     55.69 o 
  -7   3  12     1091.69     1143.15     71.64 o 
  -6   3  12      218.58      276.79     84.55 o 
  -5   3  12     2750.14     2729.82     96.04 o 
  -4   3  12       85.82      148.01     27.51 o 
  -3   3  12     2586.17     2681.23     83.92 o 
  -2   3  12     5361.16     5317.20    100.12 o 
  -1   3  12       83.23      157.91     18.07 o 
   0   3  12     8666.50     8569.65    130.98 o 
   1   3  12      361.09      349.95     37.08 o 
   2   3  12      923.58      960.82     48.60 o 
   3   3  12     1022.37     1095.60     53.61 o 
   4   3  12      847.30      769.85     57.27 o 
   5   3  12       16.62        5.36     24.19 o 
   6   3  12       89.74      104.17     58.94 o 
   7   3  12       14.77        7.81     27.11 o 
   8   3  12      385.70      634.30    164.10 o 
  -7   4  12       38.55       60.92     36.49 o 
  -6   4  12        2.99        6.26     30.20 o 
  -5   4  12        6.34      -17.72     47.48 o 
  -4   4  12      721.69      702.17     46.62 o 
  -3   4  12      615.60      765.87     44.99 o 
  -2   4  12     4106.32     4042.98     78.57 o 
  -1   4  12     6637.29     6500.86    157.81 o 
   0   4  12     1280.34     1219.74     37.37 o 
   1   4  12     9966.46     9691.90    189.67 o 
   2   4  12     1490.18     1391.29     58.42 o 
   3   4  12     1533.82     1498.74     62.78 o 
   4   4  12    10222.79     9826.66    299.36 o 
   5   4  12      146.44      177.91     35.24 o 
   6   4  12     2428.21     2348.16     93.19 o 
   7   4  12      227.88      350.31     39.77 o 
   8   4  12      106.84      269.14     81.63 o 
  -7   5  12      182.60      187.44     44.96 o 
  -6   5  12      363.23      450.93     51.27 o 
  -5   5  12     2365.86     2140.27    203.36 o 
  -4   5  12      511.48      518.23     42.69 o 
  -3   5  12     2890.79     2589.05    120.47 o 
  -2   5  12     1496.58     1474.33     44.29 o 
  -1   5  12       58.36       97.72     19.40 o 
   0   5  12     1867.69     1856.42     93.35 o 
   1   5  12      678.61      663.52     41.89 o 
   2   5  12      462.52      538.87     38.88 o 
   3   5  12       78.79       67.26     45.35 o 
   4   5  12       18.11       21.22     25.81 o 
   5   5  12     1287.33     1164.69     63.54 o 
   6   5  12     1592.02     1552.60     74.62 o 
   7   5  12      301.22      293.37     49.15 o 
   8   5  12      744.15      904.97     87.14 o 
  -7   6  12      203.44      215.30     45.67 o 
  -6   6  12        3.17       45.00     30.13 o 
  -5   6  12        1.53       25.15     30.98 o 
  -4   6  12      734.86      684.60     53.52 o 
  -3   6  12      852.29      819.03     48.17 o 
  -2   6  12     2442.90     2351.33     78.41 o 
  -1   6  12     2742.12     2739.24     84.44 o 
   0   6  12        6.14      -12.08     21.38 o 
   1   6  12    10923.47    10186.52    233.45 o 
   2   6  12     1449.20     1408.99     64.22 o 
   3   6  12     3705.72     3581.78    108.36 o 
   4   6  12     1186.18     1270.71     64.24 o 
   5   6  12      434.98      490.05     44.62 o 
   6   6  12     1334.57     1315.59     71.28 o 
   7   6  12        2.79       22.10     58.67 o 
  -7   7  12      231.15      384.86    104.59 o 
  -6   7  12        2.28        3.16     32.22 o 
  -5   7  12      522.90      557.41    146.56 o 
  -4   7  12      154.25      172.10     95.74 o 
  -3   7  12      258.20      269.36     35.39 o 
  -2   7  12       10.24       -0.94     46.75 o 
  -1   7  12     1372.76     1347.42    182.58 o 
   0   7  12      618.83      713.07     45.07 o 
   1   7  12      124.45      116.76     63.41 o 
   2   7  12      131.23      122.83     30.99 o 
   3   7  12     1308.11     1301.68    108.60 o 
   4   7  12       11.36       24.05     29.59 o 
   5   7  12      997.94      932.81     60.38 o 
   6   7  12      263.25      270.70     48.14 o 
   7   7  12      375.37      496.54     58.60 o 
  -6   8  12       80.94      256.19    133.02 o 
  -5   8  12       95.18      119.20     36.15 o 
  -4   8  12     1241.83     1232.85     63.64 o 
  -3   8  12      313.99      511.67     90.28 o 
  -2   8  12     2082.38     1737.23    126.93 o 
  -1   8  12     3400.64     3309.87    207.16 o 
   0   8  12     1052.56     1024.19     56.38 o 
   1   8  12      875.19      821.34     51.97 o 
   2   8  12      193.92      212.11     36.52 o 
   3   8  12      439.05      517.22     59.35 o 
   4   8  12      221.47      217.26     44.98 o 
   5   8  12        1.97       45.41     35.04 o 
   6   8  12        0.94      -17.30     84.45 o 
   7   8  12        7.06      -11.90     40.51 o 
  -6   9  12     1031.49      955.70    207.68 o 
  -5   9  12      786.69      812.21     57.50 o 
  -4   9  12       10.94      -68.31     58.83 o 
  -3   9  12       61.07      107.87     57.58 o 
  -2   9  12     1197.90     1030.01    104.54 o 
  -1   9  12      385.11      509.56     48.23 o 
   0   9  12      184.11      266.21     71.12 o 
   1   9  12      741.96      692.21     50.66 o 
   2   9  12      318.71      414.55     48.24 o 
   3   9  12       83.63       44.79     44.51 o 
   4   9  12      172.00      164.94     45.76 o 
   5   9  12      839.42      839.64     65.78 o 
   6   9  12       53.87       73.31     47.26 o 
  -5  10  12        1.49      -87.88     63.52 o 
  -4  10  12     1095.70     1203.07    117.35 o 
  -3  10  12       16.78       29.99     63.20 o 
  -2  10  12      321.08      514.38     95.38 o 
  -1  10  12     1305.31     1380.94     68.88 o 
   0  10  12      161.61      211.75     38.51 o 
   1  10  12     1074.30      999.44     97.93 o 
   2  10  12      743.07      709.44     85.64 o 
   3  10  12       18.86       25.86     32.76 o 
   4  10  12      574.77      644.18     56.81 o 
   5  10  12      197.24      187.48     86.53 o 
   6  10  12       35.37       51.32     52.43 o 
  -4  11  12        3.48       34.99     76.64 o 
  -3  11  12      131.06      201.38     80.80 o 
  -2  11  12      226.90      400.26     89.76 o 
  -1  11  12        0.23      -27.07     34.21 o 
   0  11  12       60.35      142.04     61.49 o 
   1  11  12       49.25      111.47     47.27 o 
   2  11  12      149.12      133.52     42.94 o 
   3  11  12       65.90       27.80     37.33 o 
   4  11  12       13.19       13.60     41.66 o 
   5  11  12      304.24      224.04     78.15 o 
  -3  12  12       18.63       76.43     80.07 o 
  -2  12  12     1002.68     1274.50    121.51 o 
  -1  12  12      351.88      352.99     86.42 o 
   0  12  12       72.20      145.29     68.25 o 
   1  12  12      941.04      979.75     80.54 o 
   2  12  12        1.17       -2.40     37.81 o 
   3  12  12      401.17      418.57     58.65 o 
   4  12  12       16.25        8.64     42.90 o 
  -2  13  12      232.43      188.26     90.38 o 
  -1  13  12       33.41      -99.23     72.26 o 
   0  13  12      106.41      225.01     65.65 o 
   1  13  12        4.62       79.29     50.71 o 
   2  13  12      512.27      592.67     69.61 o 
  -2  -9  13        5.50       62.58     78.15 o 
  -1  -9  13     1206.73     1100.18     65.74 o 
   0  -9  13     1205.07     1111.74     66.66 o 
   1  -9  13     1144.12      997.97    112.46 o 
   2  -9  13     2315.23     2210.09    166.91 o 
  -4  -8  13      441.49      650.45     60.06 o 
  -3  -8  13      326.58      312.50     46.39 o 
  -2  -8  13      664.40      667.72     55.11 o 
  -1  -8  13        9.20       -6.39     31.36 o 
   0  -8  13      667.39      616.61     48.92 o 
   1  -8  13      125.51      197.86     37.47 o 
   2  -8  13       64.87      113.21     38.01 o 
   3  -8  13      170.11      308.16    101.16 o 
   4  -8  13      300.28      422.86     54.03 o 
  -5  -7  13        0.30      -30.72     54.98 o 
  -4  -7  13        6.09       87.99     58.00 o 
  -3  -7  13      421.74      578.04     49.19 o 
  -2  -7  13       86.33       86.45     61.17 o 
  -1  -7  13     3357.35     2967.86    103.48 o 
   0  -7  13      397.79      487.74     90.43 o 
   1  -7  13     1106.25     1026.91     59.27 o 
   2  -7  13     2132.45     2013.75    193.78 o 
   3  -7  13       93.34      131.36     39.57 o 
   4  -7  13     1691.28     1716.63    125.68 o 
   5  -7  13      115.18      146.46     44.56 o 
  -5  -6  13      396.14      650.26     84.45 o 
  -4  -6  13      552.82      595.08     69.45 o 
  -3  -6  13       38.42      125.49     34.37 o 
  -2  -6  13     1108.65     1147.30     70.39 o 
  -1  -6  13      128.86      135.84     51.13 o 
   0  -6  13      163.85      180.34     39.72 o 
   1  -6  13       20.35       82.79     28.55 o 
   2  -6  13       77.03      108.18     32.72 o 
   3  -6  13       80.00      151.57     37.30 o 
   4  -6  13      953.44      807.95     56.94 o 
   5  -6  13     1226.75     1174.16     67.79 o 
  -6  -5  13        0.45       81.43     59.14 o 
  -5  -5  13      368.02      523.23     81.84 o 
  -4  -5  13      335.63      495.01     72.47 o 
  -3  -5  13      908.35      860.48     55.71 o 
  -2  -5  13      202.41      187.68     37.69 o 
  -1  -5  13     4153.82     3866.10    112.67 o 
   0  -5  13        3.78       36.21     36.50 o 
   1  -5  13     3956.08     3782.74    113.01 o 
   2  -5  13      593.33      617.69     45.42 o 
   3  -5  13       81.89      108.44     33.25 o 
   4  -5  13     2197.07     2348.11    203.04 o 
   5  -5  13        1.25      102.41     36.11 o 
  -6  -4  13       87.67      127.24     51.02 o 
  -5  -4  13     2143.15     2020.66    123.39 o 
  -4  -4  13      520.14      605.28     79.03 o 
  -3  -4  13      663.18      700.56     44.63 o 
  -2  -4  13     2089.78     1952.95     73.53 o 
  -1  -4  13      204.29      253.29     33.40 o 
   0  -4  13     1496.20     1565.85     66.08 o 
   1  -4  13      261.26      306.16     38.01 o 
   2  -4  13      392.99      486.71     82.99 o 
   3  -4  13      787.63      789.21     49.21 o 
   4  -4  13       65.07      104.15     31.84 o 
   5  -4  13     1682.01     1689.93     75.18 o 
   6  -4  13      496.08      621.09     50.32 o 
  -7  -3  13        1.32       72.99     50.92 o 
  -6  -3  13      644.49      743.46     79.34 o 
  -5  -3  13      359.07      471.17     72.99 o 
  -4  -3  13     1536.55     1380.39     91.01 o 
  -3  -3  13     2739.61     2597.26     83.53 o 
  -2  -3  13     1369.57     1353.97     58.94 o 
  -1  -3  13     4598.35     4689.88    118.54 o 
   0  -3  13     3150.81     2984.79    166.13 o 
   1  -3  13     3170.80     3063.55     94.26 o 
   2  -3  13     2201.36     2124.32     77.30 o 
   3  -3  13       40.92       88.04     24.72 o 
   4  -3  13     1300.41     1209.11    115.16 o 
   5  -3  13      159.52      273.47     38.31 o 
   6  -3  13      285.67      444.53     59.20 o 
  -7  -2  13      614.70      653.60     76.32 o 
  -6  -2  13      418.07      461.59     72.47 o 
  -5  -2  13     2336.68     2446.95    132.45 o 
  -4  -2  13      783.82      789.79     71.85 o 
  -3  -2  13      947.42      902.42     46.09 o 
  -2  -2  13      100.73      123.93     27.07 o 
  -1  -2  13       10.46       47.49     22.48 o 
   0  -2  13       41.07       40.74     21.31 o 
   1  -2  13      101.83       81.97     46.08 o 
   2  -2  13      556.46      546.67     38.82 o 
   3  -2  13      757.22      726.24     44.46 o 
   4  -2  13       27.07       84.97     28.02 o 
   5  -2  13     1101.28     1130.56    102.10 o 
   6  -2  13      990.22      973.03     53.96 o 
  -7  -1  13      180.62      264.53     47.99 o 
  -6  -1  13     1844.49     1975.12     89.60 o 
  -5  -1  13       70.82      116.07     47.48 o 
  -4  -1  13     4692.78     4624.96    124.56 o 
  -3  -1  13     7388.35     7254.90    168.63 o 
  -2  -1  13     1185.57     1248.32     51.50 o 
  -1  -1  13     7484.12     7256.50    149.36 o 
   0  -1  13      250.82      347.11     41.91 o 
   1  -1  13     7144.90     7091.66    151.07 o 
   2  -1  13     4777.03     4722.51    167.43 o 
   3  -1  13      364.13      433.63     33.42 o 
   4  -1  13      170.04      229.00     29.59 o 
   5  -1  13       53.61       94.95     37.49 o 
  -7   0  13      616.10      707.52     60.41 o 
  -6   0  13        0.66       36.52     34.24 o 
  -5   0  13     1067.87     1061.54     83.93 o 
  -4   0  13      349.61      488.12     45.05 o 
  -3   0  13      258.39      309.20     25.49 o 
  -2   0  13       37.67      102.21     18.12 o 
  -1   0  13        0.58       18.44     14.44 o 
   0   0  13     3580.87     3643.97     74.58 o 
   1   0  13      589.92      633.67     34.64 o 
   2   0  13      511.06      565.44     38.58 o 
   3   0  13    12732.43    12015.58    263.75 o 
   4   0  13       76.35      116.46     23.74 o 
   5   0  13     3139.26     2908.96    127.87 o 
   6   0  13      487.04      596.22     56.85 o 
   7   0  13      417.12      582.89     59.56 o 
  -7   1  13      148.46      229.98     56.64 o 
  -6   1  13     1158.89     1304.03     70.03 o 
  -5   1  13      241.30      301.25     43.71 o 
  -4   1  13     4757.19     4745.43    126.49 o 
  -3   1  13     1330.90     1421.10     60.12 o 
  -2   1  13     2375.48     2243.42     56.23 o 
  -1   1  13    19009.03    18030.55    241.42 o 
   0   1  13      347.80      371.88     24.27 o 
   1   1  13     4812.79     4721.83     90.00 o 
   2   1  13     2625.52     2584.36     63.21 o 
   3   1  13     1977.99     1863.05     53.30 o 
   4   1  13     1335.33     1348.41     61.20 o 
   5   1  13      150.30       88.46     45.09 o 
   6   1  13        7.75       42.69     33.08 o 
   7   1  13       90.94      139.22     41.96 o 
  -7   2  13      281.62      348.55     59.46 o 
  -6   2  13      395.84      401.64     46.11 o 
  -5   2  13       24.51       33.65     27.77 o 
  -4   2  13      431.19      525.96     47.46 o 
  -3   2  13     2245.58     2161.35    115.37 o 
  -2   2  13      391.66      456.39     25.37 o 
  -1   2  13      312.40      370.09     25.52 o 
   0   2  13     6660.05     6048.67    104.90 o 
   1   2  13      956.20     1028.39     47.50 o 
   2   2  13     5331.61     5470.92    128.72 o 
   3   2  13     4697.72     4360.86    113.31 o 
   4   2  13      244.50      436.70     87.41 o 
   5   2  13     6274.36     6004.86    148.25 o 
   6   2  13      828.28      963.57     86.68 o 
   7   2  13     1190.64     1226.80     54.47 o 
   8   2  13      833.31      797.44    103.55 o 
  -7   3  13      288.98      448.32     70.96 o 
  -6   3  13     2288.76     2104.15     88.47 o 
  -5   3  13      260.33      353.95     60.65 o 
  -4   3  13     7411.52     7026.10    164.71 o 
  -3   3  13     1266.49     1255.28     95.17 o 
  -2   3  13     3711.40     3871.72     78.64 o 
  -1   3  13     4137.04     3924.19     78.59 o 
   0   3  13      961.48      971.15     35.90 o 
   1   3  13      972.57     1004.50     36.00 o 
   2   3  13      291.85      419.35     39.71 o 
   3   3  13       52.48       41.94     26.41 o 
   4   3  13      829.58      829.08     51.05 o 
   5   3  13      493.21      562.79     51.21 o 
   6   3  13      430.12      492.16     70.44 o 
   7   3  13      832.86      817.98     60.65 o 
   8   3  13        5.25      135.33     97.77 o 
  -7   4  13      118.17      179.72     41.18 o 
  -6   4  13      276.13      399.37     48.73 o 
  -5   4  13        0.62       22.60     27.84 o 
  -4   4  13      186.97      231.83     34.33 o 
  -3   4  13       97.22       62.24     26.31 o 
  -2   4  13      120.65      175.15     21.30 o 
  -1   4  13     2055.36     1956.08     51.48 o 
   0   4  13     8492.03     8336.18    239.23 o 
   1   4  13     1110.99     1257.69     82.52 o 
   2   4  13     6786.33     6251.46    145.44 o 
   3   4  13     3956.67     3826.81    109.28 o 
   4   4  13     1024.56     1026.59     56.55 o 
   5   4  13     5033.14     4825.88    272.86 o 
   6   4  13       25.46      123.44     39.62 o 
   7   4  13     2079.98     1893.23     89.18 o 
  -7   5  13      237.75      225.45     46.33 o 
  -6   5  13     1591.00     1473.36     75.04 o 
  -5   5  13       48.00       71.63     53.10 o 
  -4   5  13     2023.68     1988.26     78.99 o 
  -3   5  13      186.34      270.86     33.44 o 
  -2   5  13      709.43      815.74     33.21 o 
  -1   5  13       18.98       28.57     14.79 o 
   0   5  13      816.92      756.16     76.12 o 
   1   5  13       40.61       63.08     25.78 o 
   2   5  13      135.70      184.01     49.82 o 
   3   5  13        0.03      -24.57     21.91 o 
   4   5  13      264.56      327.31     53.47 o 
   5   5  13       57.58       82.09     33.34 o 
   6   5  13      235.93      185.69    139.79 o 
   7   5  13     1080.14      984.40     77.16 o 
  -7   6  13       10.29       74.63     39.41 o 
  -6   6  13        6.90       52.17     33.61 o 
  -5   6  13        2.41       33.35     36.18 o 
  -4   6  13       14.77       -1.31     40.19 o 
  -3   6  13      322.43      433.17     52.32 o 
  -2   6  13     2717.39     2712.19     85.39 o 
  -1   6  13      329.05      415.25     40.34 o 
   0   6  13     1166.51     1165.54     55.79 o 
   1   6  13      729.31      725.55     75.28 o 
   2   6  13     1345.71     1391.55     63.86 o 
   3   6  13     2530.86     2359.92     86.88 o 
   4   6  13     1056.58      941.85     56.57 o 
   5   6  13      113.40      165.36     47.74 o 
   6   6  13       74.39      131.69     38.20 o 
   7   6  13      106.06      138.54     89.24 o 
  -6   7  13     1586.47     1327.76     76.74 o 
  -5   7  13      647.73      618.96    116.00 o 
  -4   7  13     1636.68     1663.49    111.47 o 
  -3   7  13      836.81      815.30     49.00 o 
  -2   7  13     1707.17     1633.31    118.60 o 
  -1   7  13     1196.02     1168.62     56.76 o 
   0   7  13       84.17      101.23     27.94 o 
   1   7  13       44.96       68.12     28.52 o 
   2   7  13      898.31      837.50     52.08 o 
   3   7  13       41.16       62.76     47.43 o 
   4   7  13      498.27      574.90     56.83 o 
   5   7  13       14.52       30.87     34.44 o 
   6   7  13      347.83      454.99     68.25 o 
   7   7  13      145.14      214.87     64.40 o 
  -6   8  13       83.72       60.74     39.40 o 
  -5   8  13       25.41      143.67     40.04 o 
  -4   8  13       15.44      -40.14     26.76 o 
  -3   8  13       16.29       21.03     51.85 o 
  -2   8  13      556.06      611.84     99.02 o 
  -1   8  13       22.33       24.05     24.31 o 
   0   8  13     6564.73     6189.36    153.25 o 
   1   8  13      138.91      166.57     35.41 o 
   2   8  13     3506.35     3355.60    110.67 o 
   3   8  13      774.72      796.51     54.62 o 
   4   8  13      659.34      731.72     57.60 o 
   5   8  13      497.42      570.78     91.84 o 
   6   8  13       78.33       86.90     42.17 o 
  -5   9  13      665.78      738.25    116.41 o 
  -4   9  13     1224.39     1247.22    121.41 o 
  -3   9  13       29.13       61.54     66.95 o 
  -2   9  13        6.21      -65.60     58.21 o 
  -1   9  13      287.11      431.42     45.70 o 
   0   9  13        0.08        0.77     25.24 o 
   1   9  13      138.77       80.11     47.95 o 
   2   9  13        7.69      -14.08     26.95 o 
   3   9  13       16.59       68.33     33.71 o 
   4   9  13       75.48      107.58     58.05 o 
   5   9  13      139.03       91.63     39.95 o 
   6   9  13      916.36      853.97     97.83 o 
  -5  10  13      126.82      138.80     79.86 o 
  -4  10  13       82.59      105.79     74.24 o 
  -3  10  13     2062.46     2030.24    151.61 o 
  -2  10  13     1239.88     1117.48    114.75 o 
  -1  10  13     1123.11     1164.21    107.04 o 
   0  10  13     1594.17     1647.60     76.62 o 
   1  10  13      268.49      361.00     68.67 o 
   2  10  13     2364.77     2258.27     94.06 o 
   3  10  13        3.71       18.54     37.21 o 
   4  10  13        4.17       25.51     37.60 o 
   5  10  13      146.72      158.46     46.59 o 
  -4  11  13      179.33      282.80     88.92 o 
  -3  11  13       59.59        8.02     67.06 o 
  -2  11  13       42.69      201.69     77.47 o 
  -1  11  13        0.01      112.21     38.92 o 
   0  11  13       16.39      123.17     39.95 o 
   1  11  13        3.40      -23.87     59.72 o 
   2  11  13      482.47      472.15     71.38 o 
   3  11  13      587.97      626.90     93.92 o 
   4  11  13      117.25      133.23    105.11 o 
   5  11  13        3.36      109.93    104.28 o 
  -3  12  13     1482.33     1400.59    134.95 o 
  -2  12  13       91.71      168.06     83.09 o 
  -1  12  13     1266.32     1280.22    125.99 o 
   0  12  13      533.49      671.35     66.55 o 
   1  12  13       39.96       68.44     40.09 o 
   2  12  13      673.45      838.13     65.94 o 
   3  12  13        1.36        8.79     63.72 o 
  -1  13  13      104.06      197.94     89.34 o 
   0  13  13      317.73      455.57    102.67 o 
   1  13  13      282.86      351.18     59.43 o 
  -1  -9  14        0.57       77.87     39.87 o 
   0  -9  14      463.07      672.85     63.17 o 
   1  -9  14     1032.05      940.27     61.68 o 
  -3  -8  14      980.57     1002.66     73.83 o 
  -1  -8  14      305.80      495.77    147.49 o 
   0  -8  14       20.84       85.34     36.32 o 
   2  -8  14      297.87      458.70     52.94 o 
   3  -8  14       11.36       39.45    124.17 o 
  -4  -7  14       45.03      146.50     58.31 o 
  -3  -7  14        1.23       46.14     33.27 o 
  -2  -7  14      179.20      168.62     36.74 o 
  -1  -7  14       47.15      109.41     70.86 o 
   0  -7  14     2569.85     2496.52     96.52 o 
   1  -7  14      295.83      307.93     43.18 o 
   2  -7  14      482.14      520.46     57.90 o 
   3  -7  14     2716.79     2514.47    100.56 o 
   4  -7  14       48.01      159.28     43.11 o 
  -5  -6  14      343.52      487.20     82.88 o 
  -4  -6  14     1061.64     1009.50     90.49 o 
  -3  -6  14      419.16      563.60     52.17 o 
  -2  -6  14        0.51       15.72     27.44 o 
  -1  -6  14     2911.61     2762.96     98.00 o 
   0  -6  14      363.92      384.71     45.59 o 
   1  -6  14        6.66       82.66     40.14 o 
   2  -6  14      196.65      213.84     84.24 o 
   3  -6  14       10.69       50.96     34.55 o 
   4  -6  14       58.02      102.26     38.54 o 
   5  -6  14       54.72       85.43     72.37 o 
  -5  -5  14       31.26       76.74     53.42 o 
  -4  -5  14      558.89      745.12     91.21 o 
  -3  -5  14      666.61      730.80     47.53 o 
  -2  -5  14     1099.38     1037.62     56.71 o 
  -1  -5  14      475.19      559.28     49.28 o 
   0  -5  14     3144.63     2881.29    113.81 o 
   1  -5  14     3313.82     3170.87    104.71 o 
   2  -5  14     1356.01     1322.03     66.52 o 
   3  -5  14     1132.97     1082.77     73.41 o 
   4  -5  14        0.10       21.96     32.25 o 
   5  -5  14      990.10     1007.54     62.37 o 
   6  -5  14       99.14      164.55     45.92 o 
  -6  -4  14     1328.24     1118.10     92.88 o 
  -5  -4  14        7.84       73.30     52.17 o 
  -4  -4  14     1740.46     1619.46    108.71 o 
  -3  -4  14     1049.04     1098.68     56.29 o 
  -2  -4  14       21.33       48.01     28.77 o 
  -1  -4  14      783.44      772.92     47.15 o 
   0  -4  14     1455.59     1387.02     63.29 o 
   1  -4  14      464.29      508.95     40.07 o 
   2  -4  14      187.27      250.39     36.16 o 
   3  -4  14      149.30      236.80     53.94 o 
   4  -4  14      200.43      269.89     43.45 o 
   5  -4  14      381.14      449.35     49.29 o 
   6  -4  14      222.44      318.28     47.80 o 
  -6  -3  14        2.34      163.89     61.02 o 
  -5  -3  14     1130.90     1215.35     95.27 o 
  -4  -3  14     1005.73     1015.95     82.99 o 
  -3  -3  14      724.19      814.11     82.83 o 
  -2  -3  14     7881.18     7350.89    162.83 o 
  -1  -3  14      731.76      815.05     46.69 o 
   0  -3  14     8236.01     7847.26    172.01 o 
   1  -3  14     1407.50     1465.82     65.00 o 
   2  -3  14     3485.86     3405.52    118.49 o 
   3  -3  14     2210.05     2239.28     83.75 o 
   4  -3  14       30.38       70.82     53.83 o 
   5  -3  14      759.03      745.60     48.89 o 
   6  -3  14      201.86      330.22     44.18 o 
  -6  -2  14      584.29      778.13     81.01 o 
  -5  -2  14        9.04      -53.83     39.78 o 
  -4  -2  14      283.89      384.33     65.29 o 
  -3  -2  14     1522.86     1604.44     63.30 o 
  -2  -2  14      232.66      349.63     35.80 o 
  -1  -2  14       47.32       72.40     23.01 o 
   0  -2  14        0.78       32.21     31.91 o 
   1  -2  14       43.52      108.56     24.85 o 
   2  -2  14     3408.64     3350.33    100.40 o 
   3  -2  14       95.73      126.08     58.05 o 
   4  -2  14     3191.07     3147.45    205.02 o 
   5  -2  14      393.57      498.79     72.21 o 
   6  -2  14      683.12      710.66     70.08 o 
  -7  -1  14      237.25      386.83     72.05 o 
  -6  -1  14       61.72      160.67     54.25 o 
  -5  -1  14     2429.83     2496.72    134.01 o 
  -4  -1  14        2.14       47.06     38.21 o 
  -2  -1  14    11343.82    10874.49    247.98 o 
  -1  -1  14     2081.98     1876.31     81.69 o 
   0  -1  14     7472.22     7177.20    484.39 o 
   1  -1  14     1067.34     1059.23     51.09 o 
   2  -1  14     3182.37     3139.53     93.21 o 
   3  -1  14     5167.22     5351.84    188.57 o 
   4  -1  14      325.57      433.77     40.76 o 
   6  -1  14        2.54       39.67     41.03 o 
  -7   0  14      347.56      418.18     82.21 o 
  -6   0  14      553.07      620.36     51.24 o 
  -5   0  14      438.97      618.53     55.52 o 
  -4   0  14       12.72       27.76     25.14 o 
  -3   0  14       14.90        0.43     30.93 o 
  -2   0  14       83.60       94.26     39.69 o 
  -1   0  14     1041.04     1065.73     47.42 o 
   0   0  14        0.27       -1.35     24.68 o 
   1   0  14     3991.68     3904.03    101.17 o 
   2   0  14       52.79      111.92     37.59 o 
   3   0  14     2027.30     2056.79     70.94 o 
   4   0  14     5876.82     5351.84    184.51 o 
   5   0  14      398.83      492.62     62.68 o 
   6   0  14     2875.22     3107.42    140.15 o 
   7   0  14      954.62      982.11     75.80 o 
  -7   1  14      349.80      401.04     95.43 o 
  -6   1  14        8.97       69.85     56.44 o 
  -5   1  14     3762.74     3344.22    110.42 o 
  -4   1  14      166.99      200.96     45.87 o 
  -3   1  14     4009.87     3990.04    162.75 o 
  -2   1  14     1056.38     1135.31     41.37 o 
  -1   1  14     1414.28     1513.92     79.28 o 
   0   1  14     6943.41     6803.22    116.17 o 
   1   1  14      376.13      384.38     27.66 o 
   2   1  14     1607.13     1731.80     52.14 o 
   3   1  14      235.54      319.14     38.85 o 
   4   1  14      105.21      153.40     31.17 o 
   5   1  14       46.37      156.81     43.21 o 
   6   1  14      515.79      549.05     59.98 o 
   7   1  14       85.80      207.94     52.17 o 
  -7   2  14       86.86      101.27     92.46 o 
  -6   2  14      287.53      401.02     50.49 o 
  -5   2  14      157.39      182.49     37.27 o 
  -4   2  14       34.21       99.39     27.59 o 
  -3   2  14       15.86       27.86     22.06 o 
  -2   2  14     3066.75     2872.30     66.48 o 
  -1   2  14      555.37      656.10     47.61 o 
   0   2  14     1239.67     1247.95     41.96 o 
   1   2  14     4529.92     4290.82     86.57 o 
   2   2  14     2782.55     2849.41     87.96 o 
   3   2  14     2185.43     2146.11    109.90 o 
   4   2  14     2994.19     3070.07     99.60 o 
   5   2  14        1.86        9.51     25.90 o 
   6   2  14     3037.37     2942.05    103.83 o 
   7   2  14      432.67      460.70     55.31 o 
  -7   3  14      526.03      648.83     63.37 o 
  -6   3  14      713.77      683.70     53.29 o 
  -5   3  14     1160.76     1022.89     58.32 o 
  -4   3  14      514.66      529.67     45.85 o 
  -3   3  14     3242.62     3067.61     95.10 o 
  -2   3  14     3149.21     3094.76     70.07 o 
  -1   3  14      306.76      392.88     25.04 o 
   0   3  14     1684.42     1622.06     58.49 o 
   1   3  14      358.63      433.58     34.39 o 
   2   3  14      653.00      686.12     43.54 o 
   3   3  14        0.27        6.73     46.96 o 
   4   3  14        9.22       48.29     25.81 o 
   5   3  14      139.92      162.48     37.63 o 
   6   3  14      499.12      528.06     68.67 o 
   7   3  14      389.02      565.14     58.95 o 
  -7   4  14      871.37      869.47     63.01 o 
  -6   4  14       60.14       74.61     47.79 o 
  -5   4  14       35.33       92.11     33.11 o 
  -4   4  14      148.59      261.66     51.75 o 
  -3   4  14      314.00      385.20     53.00 o 
  -2   4  14      461.30      478.46     28.62 o 
  -1   4  14      395.01      481.16     27.46 o 
   0   4  14      237.71      283.06     34.31 o 
   1   4  14      746.20      733.84     44.69 o 
   2   4  14     1390.27     1302.59     90.85 o 
   3   4  14      911.23      869.14     51.97 o 
   4   4  14      787.42      708.74     48.59 o 
   5   4  14        3.77       30.23     27.61 o 
   6   4  14      360.63      469.63     53.83 o 
   7   4  14       16.82       99.24     40.44 o 
  -7   5  14      475.60      635.66     59.79 o 
  -6   5  14      322.41      482.19     54.56 o 
  -5   5  14     3237.99     3073.16    108.11 o 
  -4   5  14      588.05      610.08     80.02 o 
  -3   5  14     5247.28     4999.90    131.61 o 
  -2   5  14     2442.84     2418.14     81.68 o 
  -1   5  14     2960.35     2792.03     86.58 o 
   0   5  14     3049.46     3003.24     92.35 o 
   1   5  14       28.36       63.44     28.04 o 
   2   5  14      129.46      187.45     33.02 o 
   3   5  14      637.89      690.04     48.88 o 
   4   5  14       37.95       48.06     27.89 o 
   5   5  14     1168.72     1132.92     78.04 o 
   6   5  14       86.54      150.69     77.99 o 
   7   5  14      287.62      353.33     54.78 o 
  -6   6  14        7.16       17.12     32.68 o 
  -5   6  14       21.16       80.96     31.37 o 
  -4   6  14       15.08       75.62     31.82 o 
  -3   6  14      226.46      279.32     44.10 o 
  -2   6  14      392.64      504.90     80.70 o 
  -1   6  14     1606.31     1468.84     80.65 o 
   0   6  14       58.02       39.48     27.00 o 
   1   6  14     4849.52     4772.45    168.21 o 
   2   6  14      239.58      244.81     37.88 o 
   3   6  14      781.42      838.08     56.28 o 
   4   6  14     2840.41     2661.52     97.91 o 
   5   6  14      543.35      589.94     59.15 o 
   6   6  14      847.42      872.35    111.73 o 
   7   6  14       36.38      -11.50    133.59 o 
  -6   7  14      825.96      838.85     63.04 o 
  -5   7  14     3106.13     2914.09    107.73 o 
  -4   7  14      476.63      536.54     52.38 o 
  -3   7  14     3055.18     2949.36    168.16 o 
  -2   7  14      734.32      689.83     84.76 o 
  -1   7  14      573.29      673.32     47.47 o 
   0   7  14      931.68      931.23     53.19 o 
   1   7  14     1310.82     1227.70    106.31 o 
   2   7  14      308.79      361.73     45.30 o 
   3   7  14      169.50      157.38     38.05 o 
   4   7  14      130.85      143.05     37.42 o 
   5   7  14      353.31      473.73     56.15 o 
   6   7  14       18.10       67.42     47.90 o 
   7   7  14      170.71      175.70    100.38 o 
  -6   8  14        0.21      -12.66     42.22 o 
  -5   8  14       13.39        6.21     32.67 o 
  -4   8  14      986.88     1155.59    111.21 o 
  -3   8  14      146.37      287.59     77.47 o 
  -2   8  14     2665.99     2569.19    157.54 o 
  -1   8  14      595.98      615.30     67.27 o 
   0   8  14      275.92      436.80     47.85 o 
   1   8  14     4385.71     4063.11    122.39 o 
   2   8  14        2.80       49.03     29.74 o 
   3   8  14      905.29      930.43     60.99 o 
   4   8  14     1052.53      974.78     63.34 o 
   5   8  14       91.48      140.32     50.03 o 
   6   8  14      213.13      274.19     87.83 o 
  -5   9  14      567.73      798.43    116.93 o 
  -4   9  14      191.68      245.53     77.16 o 
  -3   9  14     2098.90     2123.54    154.00 o 
  -2   9  14       62.97      148.90     67.58 o 
  -1   9  14      329.68      392.22    142.70 o 
   0   9  14       26.42      108.12     34.75 o 
   1   9  14      110.19      139.10     54.87 o 
   2   9  14      150.74      147.97     39.06 o 
   3   9  14       72.90      123.68     36.77 o 
   4   9  14       31.50       20.90     41.65 o 
   5   9  14      142.55      254.97     47.49 o 
   6   9  14        1.44       49.51     44.44 o 
  -4  10  14      653.72      848.83    127.24 o 
  -3  10  14        1.41      -48.63     67.06 o 
  -2  10  14     2367.92     2197.78    157.96 o 
  -1  10  14     1137.87     1123.21     63.17 o 
   0  10  14      162.99      293.21     45.08 o 
   1  10  14     1437.43     1424.66     73.92 o 
   2  10  14       80.25      165.61     45.87 o 
   3  10  14     1766.94     1708.46     85.66 o 
   4  10  14      103.25      211.83     47.66 o 
   5  10  14      269.02      347.21     86.94 o 
  -3  11  14       46.91       18.53     77.89 o 
  -2  11  14       19.65       26.97     74.76 o 
  -1  11  14       52.68      -35.82     71.95 o 
   0  11  14      249.11      335.09     89.08 o 
   1  11  14       81.00       67.52     39.94 o 
   2  11  14       74.07      178.78     48.52 o 
   3  11  14      722.97      719.36     70.80 o 
   4  11  14      319.55      323.49     57.22 o 
  -2  12  14      755.81      963.79    133.07 o 
  -1  12  14      300.19      361.42    101.73 o 
   0  12  14     1861.41     1660.59     85.19 o 
   1  12  14      524.63      706.88     68.57 o 
   2  12  14       20.51       47.52     41.24 o 
   3  12  14      580.76      704.90     72.69 o 
  -2  -8  15     2328.40     2260.54     96.27 o 
  -1  -8  15       26.81       44.90     39.66 o 
   0  -8  15     1269.50     1358.82     81.79 o 
   1  -8  15      307.05      390.69     56.18 o 
   2  -8  15        4.29       78.57     56.02 o 
  -3  -7  15      140.76      273.88     47.41 o 
  -2  -7  15        3.20       61.19     35.67 o 
  -1  -7  15      139.98      109.52     33.85 o 
   0  -7  15     1239.74     1183.84     80.28 o 
   1  -7  15      595.46      715.18     57.44 o 
   2  -7  15     1327.38     1227.05     71.55 o 
   3  -7  15       39.18       18.73     76.32 o 
  -4  -6  15     1242.85     1479.31    108.19 o 
  -3  -6  15      878.12      906.81     81.27 o 
  -2  -6  15      762.23      755.75     61.95 o 
  -1  -6  15      143.37      192.77     55.50 o 
   0  -6  15     1769.85     1624.15     77.46 o 
   1  -6  15      520.09      627.22     52.59 o 
   2  -6  15        2.03       40.09     34.75 o 
   3  -6  15        1.32      -43.25     33.86 o 
   4  -6  15       56.34       60.22     55.39 o 
  -5  -5  15        0.18      -13.02     58.31 o 
  -4  -5  15      146.90      152.13     58.10 o 
  -3  -5  15     1798.25     1798.91     76.20 o 
  -2  -5  15      571.35      623.24     84.71 o 
  -1  -5  15     3708.37     3534.93    112.52 o 
   0  -5  15      354.23      358.90     44.18 o 
   1  -5  15     5007.74     4623.71    133.96 o 
   2  -5  15     5757.63     5503.23    181.54 o 
   3  -5  15      516.79      670.27     65.60 o 
   4  -5  15     2597.85     2463.48     98.54 o 
   5  -5  15       73.09      129.97     41.53 o 
  -5  -4  15      518.81      590.29     84.03 o 
  -4  -4  15      513.80      700.66     74.03 o 
  -3  -4  15     1811.05     1655.68    101.73 o 
  -2  -4  15     1174.21     1087.87     56.71 o 
  -1  -4  15      195.14      220.97     35.16 o 
   0  -4  15       36.39        6.54     25.73 o 
   1  -4  15      120.15       97.75     29.93 o 
   2  -4  15       54.00       70.73     41.13 o 
   3  -4  15      327.84      390.93     46.52 o 
   4  -4  15       80.83      147.73     37.29 o 
   5  -4  15      351.69      502.60     50.27 o 
   6  -4  15      405.27      499.40     55.40 o 
  -6  -3  15      582.81      742.52     99.96 o 
  -5  -3  15      174.79      196.80     56.85 o 
  -4  -3  15     1983.02     2092.82    126.10 o 
  -3  -3  15     1130.38     1104.93    109.44 o 
  -2  -3  15     1817.76     1643.75     75.80 o 
  -1  -3  15     6916.63     6935.57    161.14 o 
   0  -3  15      143.77      198.29     33.93 o 
   1  -3  15     3900.19     3963.77    116.01 o 
   2  -3  15     3345.04     3216.52    103.20 o 
   3  -3  15     1422.12     1313.74     64.66 o 
   4  -3  15     3733.38     3787.49    118.09 o 
   5  -3  15        1.38       34.08     34.09 o 
   6  -3  15      776.05      806.76     78.20 o 
  -6  -2  15       88.42      139.42     62.48 o 
  -5  -2  15      883.72      824.57     83.20 o 
  -4  -2  15       40.12      117.97     45.09 o 
  -3  -2  15       65.41      109.54     29.00 o 
  -2  -2  15       99.62      113.40     30.63 o 
  -1  -2  15      185.37      274.52     33.48 o 
   0  -2  15      535.65      531.66     64.45 o 
   1  -2  15      188.17      219.78     53.88 o 
   2  -2  15     1633.27     1593.86     69.01 o 
   3  -2  15     1419.45     1450.71     66.30 o 
   4  -2  15        0.38        8.85     54.82 o 
   5  -2  15     3517.90     3487.80    109.47 o 
   6  -2  15      913.94      950.15     80.59 o 
  -6  -1  15      368.31      529.89     78.93 o 
  -5  -1  15       27.25      121.41     51.96 o 
  -4  -1  15     1936.62     2172.48    124.85 o 
  -3  -1  15        4.12       29.57     30.09 o 
  -2  -1  15     2649.06     2618.57     82.77 o 
  -1  -1  15     3149.50     3070.18     90.43 o 
   0  -1  15       46.88      102.14     24.13 o 
   1  -1  15     5111.45     5343.27    246.67 o 
   2  -1  15      189.17      275.51     34.31 o 
   3  -1  15      494.35      523.99     39.65 o 
   4  -1  15     2171.39     2249.84    114.33 o 
   5  -1  15      347.39      324.46     59.46 o 
   6  -1  15      953.76     1072.49     82.36 o 
   7  -1  15      378.93      484.81     69.04 o 
  -6   0  15       18.56       94.55     53.52 o 
  -5   0  15      995.18     1002.10     84.86 o 
  -4   0  15      174.31      209.60     50.19 o 
  -3   0  15       29.94       38.11     40.09 o 
  -2   0  15     1032.47     1061.35     48.78 o 
  -1   0  15      846.57      880.71     45.40 o 
   0   0  15       75.89      148.37     69.14 o 
   1   0  15     1471.07     1453.04     58.55 o 
   2   0  15     3198.40     3045.96     90.78 o 
   3   0  15      837.58      900.52     75.65 o 
   4   0  15     1144.68     1246.38     82.05 o 
   5   0  15     1938.57     1882.49    107.15 o 
   6   0  15      241.26      264.27     56.33 o 
   7   0  15     1218.50     1414.34     91.21 o 
  -7   1  15      311.28      377.62     55.02 o 
  -6   1  15      451.29      595.16     57.27 o 
  -5   1  15      120.83      151.64     36.80 o 
  -4   1  15     2614.78     2472.89    123.70 o 
  -3   1  15     1247.48     1328.02     67.11 o 
  -2   1  15      846.84      866.27     37.35 o 
  -1   1  15     2061.64     2135.23     72.78 o 
   0   1  15     1280.56     1253.82     43.19 o 
   1   1  15     3535.11     3264.45     90.97 o 
   2   1  15     2696.22     2504.90     78.58 o 
   3   1  15      785.67      830.61     65.60 o 
   4   1  15      715.78      798.75     65.18 o 
   5   1  15      211.04      323.52     54.87 o 
   6   1  15        5.12       59.77     42.80 o 
   7   1  15      944.75      882.26     73.20 o 
  -7   2  15      304.34      401.66     57.08 o 
  -6   2  15       71.33      184.04     42.53 o 
  -5   2  15      812.78      816.45     55.18 o 
  -4   2  15      205.84      291.12     40.29 o 
  -3   2  15      200.46      268.58     36.93 o 
  -2   2  15      472.08      448.18     28.10 o 
  -1   2  15        3.93       52.63     30.15 o 
   0   2  15     1791.42     1732.39     60.61 o 
   1   2  15      440.69      477.18     28.34 o 
   2   2  15     2422.49     2348.18     82.00 o 
   3   2  15      635.84      586.00     55.24 o 
   4   2  15      182.06      268.97     39.20 o 
   5   2  15      258.20      342.93     45.33 o 
   6   2  15        9.05        0.42     38.32 o 
   7   2  15      120.27      307.27     59.56 o 
  -6   3  15     1102.17     1116.20     69.07 o 
  -5   3  15      197.89      304.79     43.15 o 
  -4   3  15     2952.38     2825.17     97.72 o 
  -3   3  15      912.94      921.35     52.58 o 
  -2   3  15     2328.16     2217.55     59.04 o 
  -1   3  15     6746.69     6439.55    114.99 o 
   0   3  15      206.98      292.57     25.79 o 
   1   3  15     2629.15     2602.75     84.83 o 
   2   3  15      577.84      661.00     69.76 o 
   3   3  15     1069.27      982.31     55.29 o 
   4   3  15      296.42      399.19     45.35 o 
   5   3  15      222.34      294.86     54.72 o 
   6   3  15      116.19      151.82     44.83 o 
   7   3  15       57.99       20.71     41.48 o 
  -6   4  15      843.29      808.84     57.82 o 
  -5   4  15      403.61      486.38     51.23 o 
  -4   4  15       32.66       72.27     55.34 o 
  -3   4  15      195.94      240.15     35.03 o 
  -2   4  15       16.58       16.99     35.87 o 
  -1   4  15      828.57      861.84     35.91 o 
   0   4  15     3474.42     3370.98    117.92 o 
   1   4  15     1328.60     1303.22     59.79 o 
   2   4  15     1269.73     1330.89     62.33 o 
   3   4  15      928.65      803.96     51.05 o 
   4   4  15     1339.64     1229.03     64.96 o 
   5   4  15      828.19      797.93     56.82 o 
   6   4  15       11.22       29.28     82.88 o 
   7   4  15       32.20       71.31     41.09 o 
  -6   5  15      781.22      688.58     56.28 o 
  -5   5  15     1060.71     1069.76     63.55 o 
  -4   5  15     3885.96     3620.34    114.76 o 
  -3   5  15      119.17      228.63     41.75 o 
  -2   5  15      987.23      951.51     52.27 o 
  -1   5  15     3913.32     3955.11    108.47 o 
   0   5  15     1673.23     1626.93     67.22 o 
   1   5  15     1301.98     1311.94     62.15 o 
   2   5  15      537.29      588.29    109.70 o 
   3   5  15      365.58      473.05     94.49 o 
   4   5  15       44.01      101.49     31.11 o 
   5   5  15      135.66       97.31     37.82 o 
   6   5  15      196.65      289.30     48.38 o 
   7   5  15       97.45      132.38     47.75 o 
  -6   6  15       21.60      116.15     40.71 o 
  -5   6  15      343.89      372.98     47.19 o 
  -4   6  15       36.55       80.58     62.84 o 
  -3   6  15     2999.09     3041.40    100.23 o 
  -2   6  15        0.93        9.27     49.36 o 
  -1   6  15     1784.41     1941.87     75.12 o 
   0   6  15     2304.76     2262.85     82.91 o 
   1   6  15      505.43      548.99     53.68 o 
   2   6  15     2495.02     2236.00     86.38 o 
   3   6  15      230.03      234.47     41.29 o 
   4   6  15        6.45       18.22     29.77 o 
   5   6  15      653.81      727.52     59.15 o 
   6   6  15      168.11      193.84     43.77 o 
  -6   7  15      214.24      198.76     44.82 o 
  -5   7  15      286.56      461.35     78.82 o 
  -4   7  15     2373.38     2303.57    152.65 o 
  -3   7  15       25.82       92.05     58.21 o 
  -2   7  15     4078.33     3880.13    194.40 o 
  -1   7  15     1015.10     1016.97     56.85 o 
   0   7  15      147.68      264.07     38.16 o 
   1   7  15      864.31      868.11     53.99 o 
   2   7  15      461.49      502.59     46.84 o 
   3   7  15        5.06      -19.78     46.65 o 
   4   7  15      227.34      273.99     43.27 o 
   5   7  15       57.82        8.26     76.53 o 
   6   7  15      257.27      346.09     58.41 o 
  -5   8  15      225.90      319.25     91.11 o 
  -4   8  15      451.71      587.89    102.98 o 
  -3   8  15     1341.85     1473.38    126.72 o 
  -2   8  15      233.76      264.17     85.17 o 
  -1   8  15     3374.62     3328.49    106.59 o 
   0   8  15      847.49      941.97     58.70 o 
   1   8  15        0.84        3.06     30.31 o 
   2   8  15     2569.13     2429.47     94.88 o 
   3   8  15      280.83      329.05     47.86 o 
   4   8  15     1685.95     1645.94     81.21 o 
   5   8  15     1182.23     1169.39     72.32 o 
   6   8  15      143.97      264.50    151.76 o 
  -5   9  15      224.79      278.33     89.76 o 
  -4   9  15      512.99      634.02    115.89 o 
  -3   9  15       58.27      253.65     81.95 o 
  -2   9  15      374.99      628.71    104.65 o 
  -1   9  15      186.14      284.53     42.41 o 
   0   9  15       11.02       62.63     33.03 o 
   1   9  15       37.53       17.87     52.79 o 
   2   9  15      399.82      469.74     53.41 o 
   3   9  15      273.04      428.81     54.12 o 
   4   9  15      678.42      708.77     61.65 o 
   5   9  15        4.07       32.26     83.30 o 
  -4  10  15      610.93      660.88    125.89 o 
  -3  10  15      826.66      883.71    111.41 o 
  -2  10  15        1.15       44.57     61.23 o 
  -1  10  15     3028.39     2793.69    175.87 o 
   0  10  15      903.26      842.23     61.42 o 
   1  10  15      398.19      525.81     57.48 o 
   2  10  15     1673.42     1523.65    109.75 o 
   3  10  15       17.95       79.37     41.25 o 
   4  10  15      555.63      647.00    104.44 o 
   5  10  15       11.73       30.75     44.15 o 
  -3  11  15       69.46      117.97     87.36 o 
  -2  11  15      185.77      119.43     81.01 o 
  -1  11  15      134.55      241.88     78.41 o 
   0  11  15       45.29      170.51     53.57 o 
   1  11  15      437.24      619.88     64.91 o 
   2  11  15       86.10      104.47     43.00 o 
   3  11  15      694.97      751.19     93.77 o 
   4  11  15      151.70      214.63     51.41 o 
  -1  12  15      161.85      232.20     95.07 o 
   0  12  15      291.19      352.39     57.18 o 
   1  12  15      301.03      344.33     55.57 o 
   2  12  15       83.74      221.35     48.12 o 
  -2  -7  16     1449.29     1530.34     77.01 o 
  -1  -7  16       87.37      132.28     74.24 o 
   0  -7  16     2184.96     1907.35     86.65 o 
   1  -7  16     1349.98     1317.58     73.32 o 
   2  -7  16      996.87      910.49     63.28 o 
  -3  -6  16     1111.15     1322.83    131.15 o 
  -2  -6  16      486.38      580.96     54.33 o 
  -1  -6  16     1088.10      934.88     59.06 o 
   0  -6  16        8.35       35.17     33.87 o 
   1  -6  16      524.06      604.91     59.20 o 
   2  -6  16        6.35       19.99     36.12 o 
   3  -6  16      147.36      235.26     48.63 o 
   4  -6  16      316.62      400.39     64.25 o 
  -4  -5  16       37.81      122.76     56.54 o 
  -3  -5  16     1015.11      991.49     66.69 o 
  -2  -5  16     1443.37     1519.73     71.70 o 
  -1  -5  16      118.74      136.59     35.37 o 
   0  -5  16     3558.61     3652.23    117.15 o 
   1  -5  16      220.39      272.17     39.97 o 
   2  -5  16     1711.61     1730.05     79.74 o 
   3  -5  16     4376.01     4337.06    138.38 o 
   4  -5  16        7.34      117.64     54.46 o 
  -5  -4  16        1.91      -12.81     48.73 o 
  -4  -4  16      304.76      331.12     63.31 o 
  -3  -4  16      241.88      253.62     38.90 o 
  -2  -4  16       46.22      129.47     83.04 o 
  -1  -4  16      673.98      691.08     61.23 o 
   0  -4  16        5.32       87.21     31.14 o 
   2  -4  16        1.04       45.53     69.92 o 
   3  -4  16       65.85       32.51     33.31 o 
   4  -4  16     1170.66     1295.66    107.93 o 
   5  -4  16      430.99      564.86     82.68 o 
  -5  -3  16      245.52      367.67     67.79 o 
  -4  -3  16       89.38       81.84     49.98 o 
  -3  -3  16      996.82      991.80     85.07 o 
  -2  -3  16      488.61      489.53     45.13 o 
  -1  -3  16      322.52      313.49     46.02 o 
   0  -3  16     6406.31     6149.11    297.54 o 
   1  -3  16      289.62      415.49     44.54 o 
   2  -3  16     1736.24     1811.16     77.65 o 
   3  -3  16     1778.58     1662.11     74.88 o 
   4  -3  16      939.11      889.38     56.29 o 
   5  -3  16     1497.80     1443.79     73.08 o 
   6  -3  16       82.10      107.15     58.73 o 
  -6  -2  16     1153.89     1282.51    111.10 o 
  -5  -2  16       86.03      155.88     55.60 o 
  -4  -2  16     1983.00     2068.56    122.87 o 
  -3  -2  16     1033.12     1036.05     84.24 o 
  -2  -2  16        7.11      -17.76     23.90 o 
  -1  -2  16     1598.93     1515.76     64.79 o 
   0  -2  16        0.27       15.89     24.84 o 
   1  -2  16       66.82       91.33     27.57 o 
   2  -2  16      208.10      320.90     39.16 o 
   3  -2  16      405.71      494.08     51.85 o 
   4  -2  16      956.62      918.98     55.23 o 
   5  -2  16        0.57       -2.92     43.42 o 
   6  -2  16     2324.59     2217.67    127.35 o 
  -6  -1  16       40.31       65.29     54.46 o 
  -5  -1  16      577.94      730.13     90.49 o 
  -3  -1  16     1188.65     1302.19     91.32 o 
  -2  -1  16     1986.72     2194.66     77.25 o 
  -1  -1  16      172.18      175.16     30.00 o 
   0  -1  16     4728.13     4487.26    118.89 o 
   1  -1  16     1114.74     1071.15     54.66 o 
   2  -1  16     4276.17     4231.85    118.16 o 
   3  -1  16      977.17      907.12    114.90 o 
   4  -1  16       52.58       16.24     42.80 o 
   5  -1  16      251.96      227.20     56.02 o 
   6  -1  16       21.92      138.38     55.39 o 
  -6   0  16     1253.72     1259.50    102.15 o 
  -5   0  16       14.57       90.69     52.90 o 
  -4   0  16      655.89      716.90     71.74 o 
  -3   0  16      198.69      375.06     57.89 o 
  -2   0  16      709.79      694.13     58.05 o 
  -1   0  16       56.62      132.35     44.57 o 
   0   0  16      745.80      777.86     45.53 o 
   1   0  16      167.67      257.92     45.61 o 
   2   0  16      478.52      458.33     35.22 o 
   3   0  16      629.11      509.07     54.46 o 
   4   0  16     1307.34     1191.51     84.03 o 
   5   0  16      204.64      305.19     53.94 o 
   6   0  16      399.81      407.76     65.91 o 
  -6   1  16      137.41      274.17     88.19 o 
  -5   1  16     1537.45     1701.36     79.65 o 
  -4   1  16       22.39       80.45     32.97 o 
  -3   1  16     2585.53     2499.85    124.95 o 
  -2   1  16     6104.94     5571.00    128.98 o 
  -1   1  16     3281.79     3161.36    101.68 o 
   0   1  16     2740.18     2568.08     78.86 o 
   1   1  16      297.02      372.99     52.90 o 
   2   1  16     1053.00      994.50     70.91 o 
   3   1  16      357.64      464.50     64.04 o 
   4   1  16      246.72      323.31     55.50 o 
   5   1  16      179.55      294.15     52.38 o 
   6   1  16       40.51       48.63     46.96 o 
   7   1  16      131.55      238.24     58.52 o 
  -6   2  16      438.98      581.00     61.92 o 
  -5   2  16      289.48      440.52     51.18 o 
  -4   2  16      781.29      799.78     52.21 o 
  -3   2  16     1343.80     1415.67     65.11 o 
  -2   2  16       19.39       54.19     31.55 o 
  -1   2  16      250.77      350.27     28.27 o 
   0   2  16      220.92      295.19     26.82 o 
   1   2  16      535.99      615.10     99.08 o 
   2   2  16      294.25      348.89     40.88 o 
   3   2  16     2153.61     1873.64    102.77 o 
   4   2  16     1883.06     1869.99    105.58 o 
   5   2  16      151.32      187.95     46.13 o 
   6   2  16      804.06      923.70     76.84 o 
  -6   3  16      553.05      654.72     58.89 o 
  -5   3  16     2590.12     2792.41    113.71 o 
  -4   3  16      502.96      573.43     54.31 o 
  -3   3  16     3771.48     3771.86    112.40 o 
  -2   3  16     1014.19     1150.17     86.16 o 
  -1   3  16     1207.80     1188.84     42.97 o 
   0   3  16     3567.40     3689.48    104.91 o 
   1   3  16      416.73      437.46     43.38 o 
   2   3  16     3486.92     3377.72    171.96 o 
   3   3  16     3046.29     2885.85     98.51 o 
   4   3  16      257.38      335.31     44.20 o 
   5   3  16      507.27      600.22     57.67 o 
   6   3  16      195.67      311.78     47.30 o 
   7   3  16        9.49       78.61     50.92 o 
  -6   4  16      122.58      100.95     41.50 o 
  -5   4  16       62.83       48.33     46.60 o 
  -4   4  16        9.89       60.84     32.95 o 
  -3   4  16       20.86        8.60     26.44 o 
  -2   4  16      405.98      468.65     39.88 o 
  -1   4  16      212.83      254.83     35.32 o 
   0   4  16       64.34       54.22     33.16 o 
   1   4  16     4178.39     4306.20    118.59 o 
   2   4  16       10.22       -9.91     28.87 o 
   3   4  16     1562.66     1646.49     74.13 o 
   4   4  16      772.10      805.82     56.37 o 
   5   4  16       10.82       80.17     36.41 o 
   6   4  16     1550.16     1659.07    100.43 o 
  -6   5  16     1057.93     1058.70     65.90 o 
  -5   5  16      859.73      842.69     56.86 o 
  -4   5  16      391.52      513.23     48.77 o 
  -3   5  16     4715.95     4621.00    130.63 o 
  -2   5  16      363.42      496.16     84.45 o 
  -1   5  16      536.30      613.18     61.54 o 
   0   5  16     5079.66     5047.94    131.92 o 
   1   5  16      258.23      312.80     52.48 o 
   2   5  16     1319.11     1384.67     67.12 o 
   3   5  16        7.35       29.64     29.42 o 
   4   5  16      149.38      159.26     41.73 o 
   5   5  16       29.74      129.53     63.20 o 
   6   5  16      509.19      641.12     65.70 o 
  -6   6  16       11.51       34.21     54.61 o 
  -5   6  16      532.48      570.28    117.82 o 
  -4   6  16        7.93       87.36     33.70 o 
  -3   6  16        0.12       99.54     53.31 o 
  -2   6  16     2765.11     2667.28    154.83 o 
  -1   6  16      576.81      656.65     47.60 o 
   0   6  16      937.16      990.75     56.92 o 
   1   6  16     4042.77     4023.59    164.31 o 
   2   6  16       48.20       85.93     44.93 o 
   3   6  16     4391.42     4251.04    129.96 o 
   4   6  16     1374.83     1405.95     73.38 o 
   5   6  16      773.48      830.80     60.21 o 
   6   6  16      942.17      984.98     67.52 o 
  -5   7  16      408.03      499.28     94.13 o 
  -4   7  16        0.53       26.34     55.19 o 
  -3   7  16      931.59      835.92     93.40 o 
  -2   7  16        2.50       77.99     56.12 o 
  -1   7  16      495.49      581.65     48.06 o 
   0   7  16      143.24      153.24     40.35 o 
   1   7  16        8.79       56.88     28.54 o 
   2   7  16       56.90       54.62     32.46 o 
   3   7  16       55.41       55.42     34.24 o 
   4   7  16      169.52      248.50     46.96 o 
   5   7  16      427.02      535.81     61.72 o 
   6   7  16       40.89       -5.95     43.00 o 
  -5   8  16      356.90      481.37    105.58 o 
  -4   8  16      185.98      302.90     86.94 o 
  -3   8  16      156.60       74.87     73.51 o 
  -2   8  16     1374.57     1353.53    122.76 o 
  -1   8  16      230.39      265.76     43.52 o 
   0   8  16     2429.25     2324.76     91.55 o 
   1   8  16     1919.19     1795.33    125.26 o 
   2   8  16       74.03       89.45     37.15 o 
   3   8  16      931.69      993.11     67.18 o 
   4   8  16       39.74       53.52     90.64 o 
   5   8  16      605.64      758.59     64.58 o 
  -4   9  16       86.69      115.37     75.28 o 
  -3   9  16      511.92      567.48    104.85 o 
  -2   9  16      586.66      598.62    108.71 o 
  -1   9  16       14.64      -30.72     60.08 o 
   0   9  16       85.91       33.75     35.32 o 
   1   9  16      289.83      360.30     49.91 o 
   2   9  16      298.90      396.96     56.03 o 
   3   9  16        9.43        9.78     35.05 o 
   4   9  16      300.31      416.48     56.37 o 
   5   9  16      553.31      629.86     60.20 o 
  -3  10  16      302.74      323.41     99.02 o 
  -2  10  16      270.03      432.02     98.29 o 
  -1  10  16      119.92      236.78     82.68 o 
   0  10  16      390.36      338.87     73.72 o 
   1  10  16      886.94      959.75     69.70 o 
   2  10  16      181.13       91.02     50.61 o 
   3  10  16      280.46      335.19     54.88 o 
   4  10  16       73.54       67.51    100.64 o 
  -2  11  16       41.57       26.97     85.38 o 
  -1  11  16        5.21      149.73     85.80 o 
   0  11  16      346.27      371.96     54.28 o 
   1  11  16       91.36      253.50    161.71 o 
   2  11  16       32.13      -37.49     38.22 o 
   3  11  16      211.77      298.69     52.90 o 
   0  12  16      105.71      287.55    101.47 o 
   1  12  16      381.09      524.13     82.99 o 
   0  -7  17       21.92      134.35     37.79 o 
  -2  -6  17     1409.10     1404.02     97.31 o 
  -1  -6  17      154.63      181.42     40.23 o 
   1  -6  17      168.62      171.44     74.97 o 
   2  -6  17       26.33       40.62     37.36 o 
   3  -6  17        7.18       52.99     40.70 o 
  -3  -5  17        6.09       14.06     52.17 o 
  -2  -5  17      165.83      266.40     39.80 o 
  -1  -5  17     1817.09     1579.63     76.39 o 
   0  -5  17        0.15       34.39     57.79 o 
   1  -5  17     2409.49     2312.66     94.10 o 
   2  -5  17      429.03      602.63     56.46 o 
   3  -5  17     1010.53     1135.92     68.83 o 
   4  -5  17     1167.01     1082.60     69.80 o 
  -4  -4  17      424.00      543.12     84.97 o 
  -3  -4  17     1010.51     1095.92     89.65 o 
  -2  -4  17      716.27      600.49     46.13 o 
  -1  -4  17        1.73       79.11     37.64 o 
   0  -4  17      695.70      776.62     53.93 o 
   1  -4  17        3.46       70.55     32.24 o 
   2  -4  17        7.31      -25.72     30.54 o 
   3  -4  17      122.44      219.50     41.16 o 
   4  -4  17      177.52      367.28     77.99 o 
  -5  -3  17        7.80       59.25     52.17 o 
  -4  -3  17      380.79      413.48     72.99 o 
  -3  -3  17     1230.62     1383.72    101.94 o 
  -2  -3  17     1441.31     1348.45     64.48 o 
  -1  -3  17     1017.39      987.60     56.14 o 
   0  -3  17        0.47      -36.29     28.13 o 
   1  -3  17     5360.84     5249.77    143.98 o 
   2  -3  17     1031.38     1102.01     74.66 o 
   3  -3  17      908.61     1018.65     60.99 o 
   4  -3  17      730.43      756.11     65.56 o 
   5  -3  17        4.94      115.79     59.46 o 
  -5  -2  17      833.35      931.61     89.03 o 
  -4  -2  17      140.39      201.90     54.77 o 
  -3  -2  17     1541.83     1605.62    107.98 o 
  -2  -2  17       45.01       82.76     38.58 o 
  -1  -2  17      109.89      173.86     31.74 o 
   0  -2  17      453.72      512.41     46.91 o 
   1  -2  17      177.12      279.52     78.41 o 
   2  -2  17      490.16      532.50     42.02 o 
   3  -2  17      190.85      370.92     80.96 o 
   4  -2  17      249.74      393.70     67.37 o 
   5  -2  17       93.16      163.89     51.75 o 
  -5  -1  17       21.80      141.61     51.23 o 
  -4  -1  17      971.94     1043.75     86.94 o 
  -3  -1  17     1434.83     1522.52    103.19 o 
  -2  -1  17     2695.86     2688.50     89.40 o 
  -1  -1  17     3844.78     3734.18    107.63 o 
   0  -1  17      117.96      146.79     29.22 o 
   1  -1  17     3412.99     3267.10    191.12 o 
   2  -1  17      224.05      260.41     45.24 o 
   3  -1  17     1185.94     1173.81     86.32 o 
   4  -1  17      360.70      493.24     71.64 o 
   5  -1  17      166.23      115.37     59.35 o 
  -6   0  17      810.02      963.37     92.36 o 
  -5   0  17     1023.16     1039.59     90.49 o 
  -4   0  17      208.72      242.20     57.16 o 
  -3   0  17      607.00      644.02     66.02 o 
  -2   0  17      576.03      620.53     97.25 o 
  -1   0  17        1.40       33.31     24.67 o 
   0   0  17        7.62       26.04     40.87 o 
   1   0  17       43.56       40.97     27.28 o 
   2   0  17       54.24      102.18     29.46 o 
   3   0  17      324.64      367.98     61.23 o 
   4   0  17       46.56      139.63     48.63 o 
   5   0  17     2567.64     2590.75    134.74 o 
   6   0  17       22.08      -32.49     49.25 o 
  -6   1  17      554.62      683.27     93.09 o 
  -5   1  17      180.75      190.45     56.96 o 
  -4   1  17     3119.41     3416.57    159.52 o 
  -3   1  17      174.91      172.02     46.34 o 
  -2   1  17     3235.27     2936.18    123.65 o 
  -1   1  17     5904.89     5526.90    223.71 o 
   0   1  17     1039.05     1071.20     51.82 o 
   1   1  17     6508.64     6273.61    145.53 o 
   2   1  17      712.96      570.19     58.31 o 
   3   1  17      954.55     1052.40     79.34 o 
   4   1  17     1460.91     1367.79     92.88 o 
   5   1  17       26.27       53.83     43.42 o 
   6   1  17      143.29      322.16     58.31 o 
  -6   2  17      163.24      193.83     46.88 o 
  -5   2  17      321.64      432.50     51.80 o 
  -4   2  17      459.69      605.58     53.88 o 
  -3   2  17       13.95       57.67     28.67 o 
  -2   2  17      502.96      489.11     41.19 o 
  -1   2  17       39.39      119.29     23.97 o 
   0   2  17      334.89      393.21     32.02 o 
   1   2  17       52.74       67.27     36.44 o 
   2   2  17     1184.34     1119.87     78.51 o 
   3   2  17     1396.88     1316.56     87.57 o 
   4   2  17      623.10      692.54     66.43 o 
   5   2  17     3478.56     3163.44    148.59 o 
   6   2  17       23.58      121.41     52.38 o 
  -6   3  17      138.47      226.21     61.75 o 
  -5   3  17      165.10      294.15     86.84 o 
  -4   3  17     3970.55     3998.33    176.54 o 
  -3   3  17       45.21      100.96     31.37 o 
  -2   3  17     5659.89     5459.03    139.87 o 
  -1   3  17     3675.27     3615.06     83.02 o 
   0   3  17     2157.48     2155.88    159.05 o 
   1   3  17     3428.72     3383.12    204.97 o 
   2   3  17      365.25      497.72     67.68 o 
   3   3  17     1153.89     1194.07     64.40 o 
   4   3  17      280.36      338.01     49.32 o 
   5   3  17       43.65       28.22     39.67 o 
   6   3  17      195.31      326.12     63.62 o 
  -6   4  17       19.62       38.39     97.77 o 
  -5   4  17      109.36      194.74     40.61 o 
  -4   4  17      264.71      373.16     47.11 o 
  -3   4  17      215.14      303.55     40.54 o 
  -2   4  17        0.19       28.32     46.13 o 
  -1   4  17      613.38      691.60     45.29 o 
   0   4  17     1196.19     1323.38     82.42 o 
   1   4  17       23.87        5.59     25.92 o 
   2   4  17     4611.36     4298.24    125.04 o 
   3   4  17     1549.02     1519.65    113.08 o 
   4   4  17     3028.54     2884.17    104.44 o 
   5   4  17     1894.56     1865.88     88.17 o 
   6   4  17       21.35       59.36     42.26 o 
  -5   5  17      506.00      589.51     54.36 o 
  -4   5  17     1561.54     1554.70     93.56 o 
  -3   5  17       66.39      101.21     56.33 o 
  -2   5  17     2773.96     2848.35    155.77 o 
  -1   5  17      246.18      305.45     39.60 o 
   0   5  17      329.04      475.56     42.51 o 
   1   5  17      481.59      535.41    139.63 o 
   2   5  17      169.01      214.12     41.46 o 
   3   5  17      265.04      313.04     43.24 o 
   4   5  17       99.87      136.59     51.65 o 
   5   5  17        9.50       42.13     35.46 o 
   6   5  17       12.77       28.21     40.56 o 
  -5   6  17      199.58      245.24     46.63 o 
  -4   6  17      466.95      642.35    101.63 o 
  -3   6  17       10.38       80.70     58.62 o 
  -2   6  17       35.00       67.37     62.37 o 
  -1   6  17     1734.49     1688.43     73.31 o 
   0   6  17     1056.14     1098.00     60.74 o 
   1   6  17     1157.21     1134.77     63.69 o 
   2   6  17     1820.79     1878.07    141.51 o 
   3   6  17      210.42      233.22     61.38 o 
   4   6  17     1676.96     1497.05     78.05 o 
   5   6  17      432.81      632.41     73.20 o 
   6   6  17      477.20      654.36     83.35 o 
  -5   7  17      256.03      256.15     90.07 o 
  -4   7  17     1308.83     1148.71    116.93 o 
  -3   7  17      119.51      121.62     65.18 o 
  -2   7  17      688.73      707.12    107.15 o 
  -1   7  17      872.91      914.91     78.77 o 
   0   7  17      108.46      125.36     89.81 o 
   1   7  17      115.25      212.05     43.11 o 
   2   7  17       92.63       76.01     36.87 o 
   3   7  17       36.96       96.80     39.98 o 
   4   7  17       88.11      135.99     66.64 o 
   5   7  17       37.67       28.85     43.03 o 
  -4   8  17      126.32      129.22     81.53 o 
  -3   8  17      212.92      469.71     96.32 o 
  -2   8  17      124.48      136.51     80.59 o 
  -1   8  17      116.67      287.70     82.05 o 
   0   8  17      450.67      573.32     51.20 o 
   1   8  17      347.68      446.12     55.25 o 
   2   8  17     1082.09      942.70     79.45 o 
   3   8  17       77.66       53.61     44.10 o 
   4   8  17      326.59      359.02     54.58 o 
   5   8  17      269.73      365.32     80.23 o 
  -4   9  17     1939.57     1809.70    152.96 o 
  -3   9  17       16.88      103.60     78.72 o 
  -2   9  17      655.52      836.34    124.01 o 
  -1   9  17     1339.09     1240.45    124.95 o 
   1   9  17      286.55      353.47     50.11 o 
   2   9  17      195.70      206.97     58.26 o 
   3   9  17      170.98      272.05     50.42 o 
   4   9  17       89.48      213.86     82.52 o 
  -3  10  17      500.42      758.14    120.58 o 
  -2  10  17        0.17       39.57     79.24 o 
  -1  10  17      445.05      562.38    116.10 o 
   0  10  17      401.57      557.58     60.44 o 
   1  10  17       12.83      103.06     41.99 o 
   2  10  17      692.90      723.63     62.63 o 
   3  10  17       12.60       85.64     43.48 o 
  -1  11  17       84.90       25.41     80.80 o 
   0  11  17       49.68      167.44     46.33 o 
   1  11  17       19.72      104.07     46.51 o 
   2  11  17      105.11      135.22     47.86 o 
  -1  -6  18     1072.42     1071.49     99.28 o 
   0  -6  18       34.86      129.98     38.49 o 
   1  -6  18      273.74      420.04     52.26 o 
  -2  -5  18       30.14      149.80     38.77 o 
  -1  -5  18      170.96      194.80     39.36 o 
   0  -5  18     1007.91      855.68     57.62 o 
   1  -5  18      140.87      211.71     42.22 o 
   2  -5  18     1305.58     1473.46    129.01 o 
   3  -5  18     1048.35     1194.68     77.37 o 
  -3  -4  18      138.63      209.81     60.60 o 
  -2  -4  18      262.32      311.32     42.27 o 
  -1  -4  18      647.49      591.91     50.58 o 
   0  -4  18      305.86      433.59     53.78 o 
   1  -4  18       66.40      101.39     50.71 o 
   2  -4  18      220.15      233.62     51.13 o 
   3  -4  18       61.22        9.22     37.66 o 
   4  -4  18       12.56       59.65     58.15 o 
  -4  -3  18       14.13       96.63     54.35 o 
  -3  -3  18      764.26      720.24     76.32 o 
  -2  -3  18     1259.26     1279.92     64.42 o 
  -1  -3  18      204.18      294.32     41.64 o 
   0  -3  18     2187.58     2179.51     87.72 o 
   1  -3  18       95.01      121.94     34.63 o 
   2  -3  18     1700.00     1664.84     77.97 o 
   3  -3  18     1356.36     1400.94     71.64 o 
   4  -3  18      389.76      533.12     54.56 o 
  -4  -2  18      969.61      957.64     86.42 o 
  -3  -2  18      826.39     1041.46     88.09 o 
  -2  -2  18      557.48      536.64     41.29 o 
  -1  -2  18      572.03      595.04     49.39 o 
   1  -2  18      124.17      170.50     36.40 o 
   2  -2  18       80.29      197.36     36.35 o 
   3  -2  18        4.18       18.95     36.60 o 
   4  -2  18      665.15      842.17     80.07 o 
   5  -2  18        6.19      -53.00     51.85 o 
  -5  -1  18     1002.90     1253.26     99.96 o 
  -4  -1  18       11.69      123.81     52.69 o 
  -3  -1  18     1503.53     1445.37    100.48 o 
  -2  -1  18     1387.46     1462.58     65.11 o 
  -1  -1  18     1905.49     1790.20     73.18 o 
   0  -1  18     4984.77     4729.19    128.65 o 
   1  -1  18        9.70       80.15     35.87 o 
   2  -1  18     3027.06     2989.86    102.53 o 
   3  -1  18     2398.43     2268.90    125.58 o 
   4  -1  18      744.61      631.42     85.49 o 
   5  -1  18     1477.31     1631.65    111.10 o 
  -5   0  18      330.85      342.05     69.35 o 
  -3   0  18        6.71       44.46     43.32 o 
  -2   0  18      351.09      432.82     41.73 o 
  -1   0  18        5.50       71.03     95.01 o 
   0   0  18        4.16       65.48     56.80 o 
   1   0  18      883.92      969.35     53.35 o 
   2   0  18      116.36      247.61     56.12 o 
   4   0  18      461.61      504.38     69.04 o 
  -5   1  18      954.08      933.69     89.86 o 
  -4   1  18      443.34      467.94     71.53 o 
  -3   1  18     5090.57     5400.47    204.09 o 
  -2   1  18      217.41      353.40     98.61 o 
  -1   1  18     3365.51     3072.68    108.39 o 
   0   1  18     4996.85     4532.58    170.14 o 
   1   1  18      224.55      220.23     47.69 o 
   2   1  18     5569.77     5313.42    194.40 o 
   3   1  18       70.03      127.45     44.36 o 
   4   1  18      921.39      967.74     79.76 o 
   5   1  18      378.35      538.12     73.62 o 
   6   1  18       33.13      154.21     54.77 o 
  -5   2  18        0.87       54.25     55.60 o 
  -4   2  18      231.84      275.72     57.89 o 
  -3   2  18       36.70      133.70     43.42 o 
  -2   2  18       63.73      106.62     37.69 o 
  -1   2  18        1.56       77.45     25.41 o 
   0   2  18      509.06      618.51     58.73 o 
   1   2  18      997.28     1054.90     76.12 o 
   2   2  18       49.41      128.07     41.65 o 
   3   2  18     2780.93     2613.03    130.16 o 
   4   2  18      670.50      642.25     65.91 o 
   6   2  18     1956.04     1892.69    118.91 o 
  -5   3  18      607.43      718.53     63.07 o 
  -4   3  18       29.65      137.63     37.41 o 
  -3   3  18     1527.13     1447.56     70.33 o 
  -2   3  18      176.99      263.28     42.48 o 
  -1   3  18     2259.95     2295.75     81.35 o 
   0   3  18     1183.22     1155.22     97.10 o 
   1   3  18       23.59       49.97     53.52 o 
   2   3  18     1223.68     1051.56     76.95 o 
   3   3  18       51.12       25.30     40.09 o 
   4   3  18      251.33      401.20     65.91 o 
   5   3  18        2.09       22.60     46.54 o 
   6   3  18       41.42      104.33     47.90 o 
  -5   4  18        9.81      -48.34     36.54 o 
  -4   4  18      178.03      289.87     70.81 o 
  -3   4  18      723.37      712.73     52.49 o 
  -2   4  18      249.23      413.07     78.61 o 
  -1   4  18      192.48      299.30     38.27 o 
   0   4  18     2531.05     2344.85    114.23 o 
   1   4  18     1528.76     1547.66     72.04 o 
   3   4  18     1616.22     1423.87     97.41 o 
   4   4  18      701.02      768.55     57.75 o 
   5   4  18      899.32      972.74     67.52 o 
   6   4  18      459.71      519.38     79.86 o 
  -5   5  18      810.71      950.85     67.23 o 
  -4   5  18      234.50      389.01     84.13 o 
  -3   5  18     1836.40     1754.41    125.89 o 
  -2   5  18     1070.45      998.56     96.63 o 
  -1   5  18     1619.10     1641.12     94.18 o 
   0   5  18      962.97      933.02     93.30 o 
   1   5  18       36.01       79.97     31.52 o 
   2   5  18      252.54      205.54     39.27 o 
   3   5  18      103.14      200.65     41.45 o 
   4   5  18       15.86        2.77     54.30 o 
   5   5  18      298.48      324.64     50.95 o 
  -5   6  18      360.59      665.47    109.23 o 
  -4   6  18       19.37       -2.29     59.14 o 
  -3   6  18       91.99      276.04     73.62 o 
  -2   6  18       29.11       51.02     60.08 o 
  -1   6  18        3.03       56.87     38.21 o 
   0   6  18      422.15      507.06     46.75 o 
   1   6  18      506.43      583.52     52.31 o 
   2   6  18      292.31      348.47     48.97 o 
   3   6  18      945.75     1000.16     64.07 o 
   4   6  18      207.66      178.53     76.27 o 
   5   6  18      449.32      504.38     58.86 o 
  -4   7  18      523.96      683.79    120.37 o 
  -3   7  18     2621.20     2595.02    167.43 o 
  -2   7  18      571.73      764.07    113.50 o 
  -1   7  18      896.72      871.43    101.00 o 
   0   7  18     1990.53     1993.90     85.21 o 
   1   7  18       17.69       13.89     62.42 o 
   2   7  18      282.65      225.32     48.58 o 
   3   7  18      163.36      218.37     46.71 o 
   4   7  18       27.66       82.66     40.50 o 
   5   7  18       24.68       83.61     78.93 o 
  -4   8  18      132.44      216.89     86.74 o 
  -3   8  18       15.13       -3.33     63.93 o 
  -2   8  18     1165.07     1396.12    128.91 o 
  -1   8  18       66.75      135.78     74.03 o 
   0   8  18      341.43      517.47    128.86 o 
   1   8  18     1316.71     1497.27    144.53 o 
   2   8  18       20.95       -0.09     49.56 o 
   3   8  18      754.03      893.96     91.16 o 
   4   8  18      150.45       57.04     41.58 o 
  -3   9  18     1599.54     1486.39    138.17 o 
  -2   9  18       68.02      138.80     83.82 o 
  -1   9  18      879.89     1086.24    139.32 o 
   0   9  18      245.20      313.22     51.96 o 
   2   9  18      295.24      474.89     59.81 o 
   3   9  18      303.29      504.69     96.73 o 
   4   9  18        0.75       43.75     64.35 o 
  -2  10  18     1133.06     1111.64    127.76 o 
  -1  10  18       32.31      178.58     84.34 o 
   0  10  18      852.55      948.47     70.75 o 
   1  10  18      466.42      448.73     74.03 o 
   2  10  18        2.10       65.23     41.51 o 
   3  10  18     1017.58      982.06     73.49 o 
  -1  -5  19      859.15     1084.37     66.84 o 
   0  -5  19        0.37      117.56     41.26 o 
   1  -5  19      574.40      750.59     62.16 o 
  -2  -4  19     1396.59     1559.54    129.27 o 
  -1  -4  19      324.74      422.69    109.75 o 
   0  -4  19      921.45      800.07     57.64 o 
   1  -4  19        4.01       10.63     77.10 o 
   2  -4  19      189.25      242.21     42.36 o 
  -3  -3  19        0.08       45.29     51.54 o 
  -2  -3  19      877.99      877.51     56.44 o 
  -1  -3  19     1780.75     1709.21     97.83 o 
   0  -3  19      173.89      268.90     41.63 o 
   1  -3  19     3549.71     3699.58    121.26 o 
   2  -3  19      529.82      577.04     53.42 o 
   3  -3  19     1083.35     1076.32     65.50 o 
  -4  -2  19      201.70      338.30     71.33 o 
  -3  -2  19     1092.93     1013.97     90.17 o 
  -1  -2  19      274.78      391.70     80.59 o 
   0  -2  19       28.08      113.80     34.58 o 
   1  -2  19       92.09      156.30     71.69 o 
   2  -2  19       39.52      114.01     76.74 o 
   3  -2  19        0.75       37.07     46.75 o 
   4  -2  19        4.50       69.45     54.98 o 
  -4  -1  19     1043.26     1068.33     97.77 o 
  -3  -1  19        0.12        1.46     45.29 o 
  -2  -1  19     2463.29     2452.76     88.65 o 
  -1  -1  19     1445.35     1488.83     68.61 o 
   0  -1  19      589.93      644.67     45.22 o 
   1  -1  19     4337.44     4463.50    129.03 o 
   2  -1  19       36.94       52.90     44.46 o 
   3  -1  19     1698.47     1509.20    106.73 o 
   4  -1  19      951.31      785.94     78.72 o 
  -4   0  19        7.34      -72.16     53.83 o 
  -3   0  19      245.16      409.73     62.68 o 
  -2   0  19       75.68      100.27     43.42 o 
   0   0  19      231.89      322.88     39.10 o 
   1   0  19      114.51      141.61     48.00 o 
   2   0  19     1100.76      968.68     81.01 o 
   3   0  19      277.33      366.42     70.18 o 
   4   0  19     1226.13     1496.28    104.54 o 
   5   0  19      865.09      786.98     80.70 o 
  -4   1  19      244.50      235.32     62.37 o 
  -3   1  19        5.47       51.85     44.98 o 
  -2   1  19     2120.11     2113.64    116.52 o 
  -1   1  19       43.75      103.67     29.29 o 
   0   1  19      762.56      876.95     73.20 o 
   1   1  19     2138.16     1984.32    111.31 o 
   2   1  19       36.36       55.60     40.92 o 
   3   1  19     1719.05     1729.84    106.42 o 
   4   1  19      158.25      132.34     51.23 o 
   5   1  19      339.73      389.53     64.77 o 
  -5   2  19      281.86      397.13     74.45 o 
  -4   2  19      595.78      722.32     90.80 o 
  -3   2  19      252.02      448.99     63.83 o 
  -2   2  19       85.75       91.01     42.27 o 
   0   2  19      285.85      452.11     60.50 o 
   1   2  19      860.66      911.83     73.51 o 
   2   2  19     1099.08      954.94     75.28 o 
   3   2  19       27.83       73.83     37.17 o 
   4   2  19      860.73      848.83     77.89 o 
   5   2  19      207.69      166.81     54.25 o 
  -5   3  19      815.01      817.72     61.57 o 
  -4   3  19     1006.63     1043.26     64.59 o 
  -3   3  19       80.12      207.83     50.61 o 
  -1   3  19     1573.07     1657.26     94.03 o 
   0   3  19      437.82      475.65     60.29 o 
   1   3  19     1085.52     1073.95     78.82 o 
   2   3  19      292.53      329.87     56.75 o 
   3   3  19      271.70      350.38     62.58 o 
   4   3  19       13.68       93.50     45.09 o 
   5   3  19       90.51      144.73     54.87 o 
  -4   4  19      118.06      241.67     46.65 o 
  -3   4  19      226.84      276.25     70.18 o 
  -2   4  19      202.76      242.72     66.85 o 
  -1   4  19       53.84      106.39     36.91 o 
   0   4  19        0.76       77.51     31.42 o 
   1   4  19      824.99      819.77    134.06 o 
   2   4  19      461.69      675.57     65.13 o 
   3   4  19       24.53       -0.94     41.44 o 
   4   4  19      567.72      724.40     85.49 o 
   5   4  19      591.02      737.31     74.35 o 
  -4   5  19     2001.88     2155.40    147.13 o 
  -3   5  19      168.51      264.48     71.74 o 
  -2   5  19     2377.03     2315.86    143.80 o 
  -1   5  19     1411.94     1553.47     73.21 o 
   1   5  19     2108.90     2197.63     89.13 o 
   2   5  19       95.40      118.39     34.83 o 
   3   5  19      357.52      469.60     54.31 o 
   4   5  19      298.49      344.52     54.57 o 
   5   5  19        0.68       -0.48     48.78 o 
  -4   6  19       52.97        0.42     70.18 o 
  -3   6  19      235.73      449.61     89.86 o 
  -2   6  19       48.47       77.89     63.00 o 
  -1   6  19      571.55      774.69    107.77 o 
   0   6  19      655.52      780.00     57.44 o 
   1   6  19       90.45       97.74     38.56 o 
   2   6  19     1850.17     2039.14     91.19 o 
   3   6  19        5.37       23.65     66.64 o 
   4   6  19      546.61      626.66     57.68 o 
   5   6  19      202.73      283.10     60.60 o 
  -4   7  19      947.50     1049.90    124.01 o 
  -2   7  19     1599.91     1576.77    131.09 o 
  -1   7  19      238.16      169.10     73.62 o 
   0   7  19      726.67      832.61     58.05 o 
   1   7  19     1047.51     1091.30     68.97 o 
   2   7  19      369.51      517.21     60.28 o 
   3   7  19      317.80      391.56     55.55 o 
   4   7  19        3.93      104.18     78.93 o 
  -3   8  19      397.45      650.16    113.18 o 
  -2   8  19       36.81      181.80     81.63 o 
  -1   8  19     1637.65     1651.43    137.03 o 
   0   8  19      585.54      648.34     57.79 o 
   1   8  19      576.96      787.27     65.43 o 
   2   8  19     1433.63     1365.11     79.36 o 
   3   8  19        1.01        7.39     53.73 o 
   4   8  19     1199.91     1336.32     83.38 o 
  -2   9  19      969.97     1064.37    123.70 o 
  -1   9  19        0.93      100.48     79.34 o 
   0   9  19      392.55      585.02     61.77 o 
   1   9  19        1.28      -14.30     61.28 o 
   2   9  19        1.84      103.94     68.20 o 
   3   9  19       36.60      133.53     65.60 o 
  -1  10  19     1208.89     1042.40    125.68 o 
   0  10  19      198.51      220.71     80.49 o 
   1  10  19     1631.05     1713.77     89.38 o 
   0  -4  20      441.37      645.56     56.78 o 
  -2  -3  20       35.29      122.40     39.67 o 
  -1  -3  20      605.73      683.94     54.63 o 
   0  -3  20     1337.66     1395.34     71.86 o 
   1  -3  20       65.66      118.06     39.42 o 
   2  -3  20     1972.80     2076.78     91.54 o 
  -3  -2  20        0.35      117.25     56.64 o 
  -2  -2  20      243.50      283.95     66.54 o 
  -1  -2  20      316.59      355.07     83.35 o 
   0  -2  20       12.53       27.18     80.33 o 
   2  -2  20       26.88      -16.76     51.13 o 
   3  -2  20      257.31      425.98     72.89 o 
  -3  -1  20      582.65      765.64     95.38 o 
  -2  -1  20       37.29       28.01     50.92 o 
  -1  -1  20     1246.92     1264.87    113.91 o 
   0  -1  20      870.58      798.92     53.23 o 
   2  -1  20     3042.96     2836.69    147.86 o 
   3  -1  20      188.27      271.14     61.33 o 
   4  -1  20      860.49      796.04     80.18 o 
  -3   0  20      188.42      260.00     61.12 o 
  -2   0  20      142.41      221.16     52.17 o 
  -1   0  20      147.45      197.12     36.40 o 
   0   0  20      263.75      372.01     42.77 o 
   1   0  20       56.87        8.33     46.02 o 
   2   0  20       93.50      206.90     51.75 o 
   3   0  20      306.71      256.88     63.31 o 
   4   0  20      254.98      391.10     73.30 o 
  -3   1  20      473.95      490.64     72.47 o 
  -2   1  20     1093.63      998.77     80.91 o 
  -1   1  20      710.71      817.78     50.39 o 
   0   1  20     1508.77     1381.33     92.57 o 
   1   1  20       45.93      183.37     50.71 o 
   2   1  20      763.75      762.62     71.22 o 
   3   1  20      253.19      317.17     64.45 o 
   4   1  20      168.71      372.67     66.74 o 
  -4   2  20      471.47      537.70     79.76 o 
  -3   2  20      220.42      288.53     59.56 o 
  -1   2  20      618.88      626.63     61.95 o 
   0   2  20        1.53      114.64     47.27 o 
   1   2  20        9.63      -57.48     38.32 o 
   2   2  20      142.82      106.00     46.86 o 
   3   2  20      256.89      315.60     60.08 o 
   4   2  20      339.13      406.71     69.04 o 
  -4   3  20      280.73      513.23     74.35 o 
  -1   3  20     1915.24     1798.35     99.13 o 
   0   3  20     2496.86     2725.49    128.60 o 
   1   3  20      161.94      207.11     53.21 o 
   2   3  20     1826.98     1986.30    114.02 o 
   3   3  20      403.38      521.77     70.81 o 
   4   3  20      102.31       92.46     54.46 o 
  -4   4  20      165.87      284.26     74.87 o 
  -3   4  20        2.02       79.34     60.60 o 
  -2   4  20        0.00       68.62     58.73 o 
   0   4  20       60.99       85.49     42.07 o 
   1   4  20      612.92      668.90     67.16 o 
   2   4  20       38.52       74.97     43.84 o 
   3   4  20     1106.83     1168.18     90.59 o 
   4   4  20      294.72      248.13     61.43 o 
  -4   5  20      631.33      756.37     95.27 o 
  -3   5  20     1595.51     1998.59    143.80 o 
  -2   5  20       33.43      197.94     71.53 o 
  -1   5  20     2296.56     2430.29    152.54 o 
   0   5  20     1176.95     1164.94    125.84 o 
   1   5  20      666.62      720.86     74.50 o 
   2   5  20     1160.56     1175.51    136.04 o 
   3   5  20        1.61       80.83    114.85 o 
   4   5  20      168.80       94.23     50.08 o 
  -3   6  20        0.75       85.59     77.37 o 
  -2   6  20      316.57      494.49     97.77 o 
  -1   6  20       98.90      181.28     71.95 o 
   0   6  20      510.80      618.54     55.57 o 
   1   6  20      783.53      867.15     60.01 o 
   2   6  20        2.18       42.19     37.03 o 
   3   6  20     1270.41     1419.62     77.93 o 
   4   6  20      274.40      284.15    104.85 o 
  -3   7  20      757.97      983.15    112.04 o 
  -2   7  20       18.80       16.76     69.45 o 
  -1   7  20     1406.53     1540.02    135.36 o 
   0   7  20        1.24       45.89     40.27 o 
   1   7  20        4.70      106.58     70.39 o 
   2   7  20       41.73      133.30     42.75 o 
   3   7  20       11.35       76.94     44.48 o 
  -2   8  20      199.51      321.96     91.73 o 
  -1   8  20        3.47       -6.77     74.45 o 
   0   8  20     2093.85     2134.01    180.29 o 
   1   8  20      413.48      612.40     81.53 o 
   2   8  20      557.50      707.77     65.84 o 
   3   8  20      806.15      828.86     71.38 o 
  -1   9  20       15.35      144.84     83.30 o 
   0   9  20       30.09      147.08     48.94 o 
   1   9  20        3.15      158.43     62.22 o 
  -1  -2  21      144.27      242.42     52.32 o 
   0  -2  21      660.63      694.91     57.48 o 
   1  -2  21       39.44      239.80     81.48 o 
  -2  -1  21      426.41      557.28     79.66 o 
  -1  -1  21      555.07      761.73     53.97 o 
   1  -1  21      998.99      978.78     86.42 o 
   2  -1  21       57.31       83.20     54.25 o 
  -2   0  21      561.60      624.13     66.12 o 
  -1   0  21      857.57      997.43    130.52 o 
   0   0  21      144.35      179.82     54.56 o 
   1   0  21        0.19      -71.85     47.90 o 
   2   0  21       16.75       98.09     53.10 o 
   3   0  21       55.15       79.14     57.69 o 
  -3   1  21       49.61       11.56     51.75 o 
  -2   1  21     1525.69     1507.95    101.42 o 
  -1   1  21     1232.11     1117.27     82.36 o 
   0   1  21     1057.72     1025.64     85.28 o 
   1   1  21     2773.04     2848.15    142.24 o 
  -3   2  21      825.29      798.75     82.88 o 
  -1   2  21       46.08       23.32     42.07 o 
   1   2  21       10.20      137.13     45.82 o 
   2   2  21      259.22      341.01     65.39 o 
   3   2  21      140.65       97.77     56.44 o 
   0   3  21     1706.16     1662.05    100.90 o 
   1   3  21     2108.59     2007.85    113.60 o 
   2   3  21       12.60       10.10     45.50 o 
   3   3  21     1863.30     2049.82    123.28 o 
   4   3  21      117.45      138.07     56.23 o 
   0   4  21       14.09      149.42     54.77 o 
   1   4  21       97.84      257.29     57.37 o 
   2   4  21      475.00      550.10     75.18 o 
   3   4  21      204.22      363.61     70.28 o 
  -3   5  21      131.19      238.45     84.34 o 
  -2   5  21     1133.23     1203.90    107.67 o 
  -1   5  21       30.66        0.21     62.89 o 
   0   5  21      760.52      940.22     62.46 o 
   1   5  21      295.07      408.07     67.79 o 
   2   5  21       76.73      129.22     52.17 o 
   3   5  21      473.31      632.56     84.45 o 
  -2   6  21      209.29      512.61    100.48 o 
  -1   6  21      565.07      799.27    117.66 o 
   0   6  21       70.40      121.90     41.27 o 
   1   6  21      750.66      811.93     62.21 o 
   2   6  21      846.63      791.09    217.67 o 
   3   6  21       27.94       75.96     43.38 o 
  -2   7  21      229.41      466.59     99.54 o 
  -1   7  21      115.61      182.32     83.82 o 
   0   7  21      278.71      433.95     66.80 o 
   1   7  21      182.90      153.51     70.70 o 
   2   7  21       15.08      112.18     48.90 o 
   0   8  21       43.38      184.02     52.42 o 
   1   8  21      201.46      239.47     51.57 o 
  -1   0  22       98.55      177.95     58.52 o 
   0   0  22      203.70      240.63     55.60 o 
  -1   1  22     2394.68     2636.88    134.63 o 
   0   1  22      615.11      669.63     80.18 o 
   1   1  22      137.14      251.88     62.06 o 
   2   1  22     2700.00     2927.59    150.57 o 
   0   2  22       66.98      143.07     53.10 o 
   2   2  22        1.54       34.15     47.69 o 
   0   3  22      170.12      156.50     57.48 o 
   1   3  22     1139.85     1125.70     89.13 o 
   2   3  22      977.35      967.01     83.72 o 
   0   4  22       92.36      217.83     52.58 o 
   2   4  22      178.17      322.69     61.02 o 
   0   5  22      171.32      340.70     68.20 o 
   1   5  22      601.80      816.86     78.09 o 
   2   5  22       53.60       19.26     51.75 o 
  -1   6  22      112.61      226.37     86.84 o 
   1   6  22       44.63       86.46     49.15 o 
                                                 
